# Supplementary material for: Identification of Auxin, Cytokinin, Transcription Factors, and Other Zygotic Embryogenesis-Related Genes in Persea americana: A Transcriptomic-Based Study
Source: Plants (Basel). 2025 Oct 27;14(21):3288. doi: 10.3390/plants14213288 (PMC12608710; doi:10.3390/plants14213288)
Supplement: Supplementary file 1 [file plants-14-03288-s001.zip]

Archive with 8 entries (8 files):
- Figure S1.png
- Figure S2.png
- Figure S3.png
- Figure S4.png
- Figure S5.png
- Table S1.xls
- Table S2.xlsx
- Table S3.xlsx
