# Supplementary material for: Identification of Auxin, Cytokinin, Transcription Factors, and Other Zygotic Embryogenesis-Related Genes in Persea americana: A Transcriptomic-Based Study
Source: Plants (Basel). 2025 Oct 27;14(21):3288. doi: 10.3390/plants14213288 (PMC12608710; doi:10.3390/plants14213288)
Supplement: Supplementary file 1 [file plants-14-03288-s001.zip › Table S1.xls]

## Sheet: Hoja1
Table S1. Library information and alignment rate
Stage	Library	Total sequences	Alignment rate (%)
1 cm	ZE_1_1_1.fq	43130802	86.21
	ZE_1_1_2.fq	43130802
	ZE_1_2_1.fq	41825609	87.65
	ZE_1_2_2.fq	41825609
	ZE_1_3_1.fq	42122249	81.07
	ZE_1_3_2.fq	42122249
2 cm	ZE_2_1_1.fq	43508814	92.55
	ZE_2_1_2.fq	43508814
	ZE_2_2_1.fq	45812729	93.43
	ZE_2_2_2.fq	45812729
	ZE_2_3_1.fq	43664514	91.02
	ZE_2_3_2.fq	43664514
3 cm	ZE_3_1_1.fq	43132141	93.95
	ZE_3_1_2.fq	43132141
	ZE_3_2_1.fq	42018015	88.36
	ZE_3_2_2.fq	42018015
	ZE_3_3_1.fq	40498497	92.58
	ZE_3_3_2.fq	40498497
4 cm	ZE_4_1_1.fq	42012871	93.23
	ZE_4_1_2.fq	42012871
	ZE_4_2_1.fq	46727324	93.62
	ZE_4_2_2.fq	46727324
	ZE_4_3_1.fq	47345173	94.85
	ZE_4_3_2.fq	47345173
5 cm	ZE_5_1_1.fq	42020460	94.11
	ZE_5_1_2.fq	42020460
	ZE_5_2_1.fq	51100971	91.86
	ZE_5_2_2.fq	51100971
	ZE_5_3_1.fq	48626726	95.1
	ZE_5_3_2.fq	48626726
7 cm	ZE_7_1_1.fq	40123498	92.24
	ZE_7_1_2.fq	40123498
	ZE_7_2_1.fq	42033139	92.46
	ZE_7_2_2.fq	42033139
	ZE_7_3_1.fq	42191989	91.55
	ZE_7_3_2.fq	42191989
8 cm	ZE_8_1_1.fq	40743367	94
	ZE_8_1_2.fq	40743367
	ZE_8_2_1.fq	41134559	94.24
	ZE_8_2_2.fq	41134559
	ZE_8_3_1.fq	39756287	91.43
	ZE_8_3_2.fq	39756287
9 cm	ZE_9_1_1.fq	42267767	93.62
	ZE_9_1_2.fq	42267767
	ZE_9_2_1.fq	42304272	93.29
	ZE_9_2_2.fq	42304272
	ZE_9_3_1.fq	42675599	93.47
	ZE_9_3_2.fq	42675599
