# Supplementary material for: Identification of Auxin, Cytokinin, Transcription Factors, and Other Zygotic Embryogenesis-Related Genes in Persea americana: A Transcriptomic-Based Study
Source: Plants (Basel). 2025 Oct 27;14(21):3288. doi: 10.3390/plants14213288 (PMC12608710; doi:10.3390/plants14213288)
Supplement: Supplementary file 1 [file plants-14-03288-s001.zip › Table S2.xlsx]

## Sheet: Hoja1
			Tablse S2. Annotation and TPM expression values
Chromosome	protein-ID	protein-size-inPersea	A. thaliana homologue	homologue-number	name	description1	description2	description3	protein-size-inArabidopsis	TrEMBL-hit	TrEMBL-specie	Swiss-Prot-hit	Swiss-Prot-specie	module	TF_family	TPM-values	ZE1_1	ZE1_2	ZE1_3	ZE2_1	ZE2_2	ZE2_3	ZE3_1	ZE3_2	ZE3_3	ZE4_1	ZE4_2	ZE4_3	ZE5_1	ZE5_2	ZE5_3	ZE7_1	ZE7_2	ZE7_3	ZE8_1	ZE8_2	ZE8_3	ZE9_1	ZE9_2	ZE9_3
C-01	KAJ8646978	992	AT1G10390	AT1G10390-a		Nucleoporin autopeptidase		Nucleoporin autopeptidase; FUNCTIONS IN: transporter activity; INVOLVED IN: transport; LOCATED IN: chloroplast, nuclear pore; EXPRESSED IN: 24 plant structures; EXPRESSED DURING: 14 growth stages; CONTAINS InterPro DOMAIN/s: Peptidase S59, nucleoporin (InterPro:IPR007230); BEST Arabidopsis thaliana protein match is: Nucleoporin autopeptidase (TAIR:AT1G59660.1); Has 77624 Blast hits to 32376 prote…	1041	tr|A0A3S3Q8U2|A0A3S3Q8U2_9MAGN Peptidase S59	Cinnamomum micranthum f. kanehirae	Q8RY25|NU98A_ARATH Nuclear pore complex protein NUP98A	Arabidopsis thaliana	turquoise	NA	KAJ8646978.1	11.5351	7.95488	15.6068	20.3958	18.574	17.6333	37.7386	42.0882	38.7345	32.971	66.4452	35.5262	35.1328	22.9049	28.68	13.6824	16.2962	17.0635	16.056	9.64141	6.22775	11.3713	10.3256	11.7189
C-01	KAJ8646979	132	AT1G18700	AT1G18700		DNAJ heat shock N-terminal domain-containing protein		DNAJ heat shock N-terminal domain-containing protein; FUNCTIONS IN: heat shock protein binding; INVOLVED IN: protein folding; LOCATED IN: endoplasmic reticulum; EXPRESSED IN: 25 plant structures; EXPRESSED DURING: 15 growth stages; CONTAINS InterPro DOMAIN/s: Molecular chaperone, heat shock protein, Hsp40, DnaJ (InterPro:IPR015609), Heat shock protein DnaJ, N-terminal (InterPro:IPR001623), Thiore…	715	tr|A0A3S3NKG3|A0A3S3NKG3_9MAGN DnaJ domain-containing protein	Cinnamomum micranthum f. kanehirae	NA		turquoise	NA	KAJ8646979.1	7.30396	3.59097	7.4444	6.91285	6.37519	8.31601	7.85607	8.91701	7.37551	11.2016	12.0542	7.10306	12.584	5.36552	5.74988	8.24103	5.88835	4.97921	7.93911	2.39217	2.149	7.24148	4.31956	4.56256
C-01	KAJ8646980	120	NA	NA						tr|A0A3S3NKG3|A0A3S3NKG3_9MAGN DnaJ domain-containing protein	Cinnamomum micranthum f. kanehirae	NA		brown	NA	KAJ8646980.1	20.1249	22.9462	25.145	20.0173	14.1865	18.3211	12.5923	21.9382	12.3972	15.2546	14.0643	20.8122	17.0193	14.8301	17.1427	13.1193	7.78003	11.7745	18.3933	14.6698	15.0641	22.7864	11.3085	12.1342
C-01	KAJ8646981	394	AT3G01140	AT3G01140	MYB106, NOK, AtMYB106	myb domain protein 106	Encodes a MIXTA-like MYB gene NOECK (NOK). Loss of function mutations show an increased number of branchpoints in leaf trichomes suggesting a role in negative regulation of trichome branching.	myb domain protein 106 (MYB106); FUNCTIONS IN: DNA binding, sequence-specific DNA binding transcription factor activity; INVOLVED IN: trichome branching, regulation of transcription, DNA-dependent; EXPRESSED IN: 18 plant structures; EXPRESSED DURING: 7 growth stages; CONTAINS InterPro DOMAIN/s: SANT, DNA-binding (InterPro:IPR001005), Homeodomain-like (InterPro:IPR009057), Myb, DNA-binding (InterP…	388	tr|A0A443NSP5|A0A443NSP5_9MAGN Transcription factor MYB34-like protein	Cinnamomum micranthum f. kanehirae	Q9LE63|MY106_ARATH Transcription factor MYB106	Arabidopsis thaliana	NA	MYB	KAJ8646981.1	0.124381	0.305794	0.772744	0.513406	0.707888	0.401345	0.16908	0.188495	0.069157	0.102352	0.226935	0.817568	0.12007	0.074888	0.602045	0.502848	0.669791	0.464684	0.027825	0	0	0.384563	0.136301	0.121094
C-01	KAJ8646982	180	AT1G26550	AT1G26550		FKBP-like peptidyl-prolyl cis-trans isomerase family protein		FKBP-like peptidyl-prolyl cis-trans isomerase family protein; FUNCTIONS IN: isomerase activity; INVOLVED IN: biological_process unknown; LOCATED IN: cellular_component unknown; EXPRESSED IN: 24 plant structures; EXPRESSED DURING: 13 growth stages; CONTAINS InterPro DOMAIN/s: Peptidyl-prolyl cis-trans isomerase, PpiC-type (InterPro:IPR000297); BEST Arabidopsis thaliana protein match is: peptidylpr…	142	tr|A0A7J7C095|A0A7J7C095_TRIWF Peptidyl-prolyl cis-trans isomerase	Tripterygium wilfordii	NA		brown	NA	KAJ8646982.1	182.676	194.62	120.7	163.74	170.289	163.08	91.3107	93.3792	100.963	79.6903	72.5912	141.14	103.45	94.9735	147.448	49.9648	53.1576	51.3	76.9822	82.2666	59.402	50.6781	49.9673	49.2508
C-01	KAJ8646983	100	AT2G03220	AT2G03220-a	FT1, ATFUT1, ATFT1, MUR2	fucosyltransferase 1	member of Glycosyltransferase Family- 37	fucosyltransferase 1 (FT1); FUNCTIONS IN: transferase activity, transferring glycosyl groups, fucosyltransferase activity; INVOLVED IN: plant-type cell wall biogenesis, xyloglucan biosynthetic process; LOCATED IN: membrane; EXPRESSED IN: 23 plant structures; EXPRESSED DURING: 14 growth stages; CONTAINS InterPro DOMAIN/s: Xyloglucan fucosyltransferase (InterPro:IPR004938); BEST Arabidopsis thalian…	558	tr|A0A3S3N634|A0A3S3N634_9MAGN Fucosyltransferase	Cinnamomum micranthum f. kanehirae	Q9M5Q1|FUT1_PEA Galactoside 2-alpha-L-fucosyltransferase	Pisum sativum	NA	NA	KAJ8646983.1	0	0	0	0.041922	0	0	0	0	0	0.011025	0	0	0	0	0	0.047524	0	0	0	0.046858	0	0	0	0
C-01	KAJ8646984	162	AT2G03210	AT2G03210	FUT2, ATFUT2	fucosyltransferase 2	member of Glycosyltransferase Family- 37	fucosyltransferase 2 (FUT2); FUNCTIONS IN: transferase activity, transferring glycosyl groups, fucosyltransferase activity; INVOLVED IN: cell wall biogenesis; LOCATED IN: endomembrane system, membrane; EXPRESSED IN: 9 plant structures; EXPRESSED DURING: 4 anthesis, petal differentiation and expansion stage; CONTAINS InterPro DOMAIN/s: Xyloglucan fucosyltransferase (InterPro:IPR004938); BEST Arabi…	539	tr|A0A3S3N634|A0A3S3N634_9MAGN Fucosyltransferase	Cinnamomum micranthum f. kanehirae	O81053|FUT2_ARATH Fucosyltransferase 2	Arabidopsis thaliana	NA	NA	KAJ8646984.1	0	0	0	0	0	0	0	0	0	0	0	0	0	0	0	0	0	0	0	0.023911	0	0	0	0
C-01	KAJ8646985	289	AT5G61410	AT5G61410-a	RPE, EMB2728	D-ribulose-5-phosphate-3-epimerase	Arabidopsis thaliana ribulose-5-phosphate-3-epimerase mRNA	D-ribulose-5-phosphate-3-epimerase (RPE); FUNCTIONS IN: ribulose-phosphate 3-epimerase activity, catalytic activity; INVOLVED IN: response to cold, carbohydrate metabolic process, response to nematode, embryo development ending in seed dormancy; LOCATED IN: in 6 components; EXPRESSED IN: 25 plant structures; EXPRESSED DURING: 17 growth stages; CONTAINS InterPro DOMAIN/s: Aldolase-type TIM barrel …	281	tr|A0A443NIN1|A0A443NIN1_9MAGN ribulose-phosphate 3-epimerase	Cinnamomum micranthum f. kanehirae	Q43843|RPE_SOLTU Ribulose-phosphate 3-epimerase, chloroplastic (Fragment)	Solanum tuberosum	turquoise	NA	KAJ8646985.1	20.5139	17.0507	18.7608	23.7121	24.2264	20.3062	30.7578	38.1638	28.4762	31.4801	28.7009	27.2844	27.1015	21.1093	18.658	15.535	14.9329	15.3366	13.303	14.5472	6.17783	8.5401	9.50424	10.998
C-01	KAJ8646986	523	AT3G01120	AT3G01120-a	MTO1, CGS, ATCYS1, CGS1	Pyridoxal phosphate (PLP)-dependent transferases superfamily protein	encodes a cystathionine gamma-synthase, which performs the first committed step in methionine biosynthesis. A conserved motif of 13 amino acids in the first exon is required for posttranscriptional autoregulation. This enzyme shares the same substrate as threonine synthase (TS) and its absence transcriptionally affects 8 genes in the genome.	METHIONINE OVERACCUMULATION 1 (MTO1); FUNCTIONS IN: cystathionine gamma-synthase activity; INVOLVED IN: methionine biosynthetic process; LOCATED IN: chloroplast; EXPRESSED IN: 25 plant structures; EXPRESSED DURING: 15 growth stages; CONTAINS InterPro DOMAIN/s: Pyridoxal phosphate-dependent transferase, major domain (InterPro:IPR015424), Cys/Met metabolism, pyridoxal phosphate-dependent enzyme (In…	563	tr|A0A443NIL0|A0A443NIL0_9MAGN Cystathionine gamma-synthase 1, chloroplastic	Cinnamomum micranthum f. kanehirae	P55217|CGS1_ARATH Cystathionine gamma-synthase 1, chloroplastic	Arabidopsis thaliana	turquoise	NA	KAJ8646986.1	83.2049	66.7697	71.4486	95.5053	90.7827	89.2013	131.208	108.07	98.0757	124.05	152.795	69.5825	163.106	162.112	49.6066	92.0612	103.021	104.395	34.1694	41.7849	54.3411	36.6894	35.9639	38.4209
C-01	KAJ8646987	529	AT1G14020	AT1G14020-a		O-fucosyltransferase family protein		O-fucosyltransferase family protein; CONTAINS InterPro DOMAIN/s: GDP-fucose protein O-fucosyltransferase (InterPro:IPR019378); BEST Arabidopsis thaliana protein match is: O-fucosyltransferase family protein (TAIR:AT2G03280.1); Has 821 Blast hits to 817 proteins in 30 species: Archae - 0; Bacteria - 0; Metazoa - 0; Fungi - 0; Plants - 821; Viruses - 0; Other Eukaryotes - 0 (source: NCBI BLink).	499	tr|A0A443NIN9|A0A443NIN9_9MAGN O-fucosyltransferase family protein	Cinnamomum micranthum f. kanehirae	Q6NQ51|RRT4_ARATH Rhamnogalacturonan I rhamnosyltransferase 1	Arabidopsis thaliana	blue	NA	KAJ8646987.1	3.4387	3.96974	3.80371	5.41877	5.51495	4.72707	5.18237	5.41138	5.08817	4.53759	4.98526	6.3054	6.11905	4.50119	4.01327	3.10952	3.56076	2.23979	2.25563	1.86708	1.1009	1.83843	2.45993	2.3815
C-01	KAJ8646988	219	AT1G14010	AT1G14010		emp24/gp25L/p24 family/GOLD family protein		emp24/gp25L/p24 family/GOLD family protein; FUNCTIONS IN: protein transmembrane transporter activity; INVOLVED IN: intracellular protein transport, transport; LOCATED IN: endoplasmic reticulum, membrane; EXPRESSED IN: guard cell, callus; CONTAINS InterPro DOMAIN/s: GOLD (InterPro:IPR009038), emp24/gp25L/p24 (InterPro:IPR000348); BEST Arabidopsis thaliana protein match is: emp24/gp25L/p24 family/G…	212	tr|A0A3S3NZN0|A0A3S3NZN0_9MAGN Transmembrane emp24 domain-containing protein p24delta9	Cinnamomum micranthum f. kanehirae	Q8GYG1|P24D7_ARATH Transmembrane emp24 domain-containing protein p24delta7	Arabidopsis thaliana	brown	NA	KAJ8646988.1	200.939	207.174	205.683	219.373	224.998	224.909	194.937	133.332	151.072	180.956	199.805	121.209	147.293	217.298	136.796	102.714	97.8146	93.9539	133.068	179.696	104.882	142.814	136.954	124.856
C-01	KAJ8646989	338	AT5G39570	AT5G39570		FUNCTIONS IN: molecular_function unknown; INVOLVED IN: biological_process unknown; LOCATED IN: cytosol, nucleus; EXPRESSED IN: 25 plant structures; EXPRESSED DURING: 14 growth stages; BEST Arabidopsis thaliana protein match is: glycine-rich protein (TAIR:AT3G29075); Has 30201 Blast hits to 17322 proteins in 780 species: Archae - 12; Bacteria - 1396; Metazoa - 17338; Fungi - 3422; Plants - 5037; V…		FUNCTIONS IN: molecular_function unknown; INVOLVED IN: biological_process unknown; LOCATED IN: cytosol, nucleus; EXPRESSED IN: 25 plant structures; EXPRESSED DURING: 14 growth stages; BEST Arabidopsis thaliana protein match is: glycine-rich protein (TAIR:AT3G29075.1); Has 30201 Blast hits to 17322 proteins in 780 species: Archae - 12; Bacteria - 1396; Metazoa - 17338; Fungi - 3422; Plants - 5037;…	381	tr|A0A3S3M791|A0A3S3M791_9MAGN Latex abundant protein 1	Cinnamomum micranthum f. kanehirae	Q9FKA5|Y5957_ARATH Uncharacterized protein At5g39570	Arabidopsis thaliana	red	NA	KAJ8646989.1	254.671	246.159	222.455	253.172	258.066	244.047	376.595	282.444	336.798	360.516	315.118	152.092	350.378	380.585	144.64	578.719	567.819	601.839	454.453	382.101	390.138	478.728	468.317	444.747
C-01	KAJ8646990	429	AT1G14000	AT1G14000	VIK	VH1-interacting kinase	Encodes a protein with similarity to members of the C1 subgroup of MAP kinase kinase kinases. Interacts physically with the receptor kinase BRL2/VH1 and appears to be involved in auxin and brassinosteriod signaling.	VH1-interacting kinase (VIK); CONTAINS InterPro DOMAIN/s: Protein kinase, ATP binding site (InterPro:IPR017441), Integrin-linked protein kinase (InterPro:IPR016253), Serine/threonine-protein kinase domain (InterPro:IPR002290), Serine-threonine/tyrosine-protein kinase (InterPro:IPR001245), Protein kinase-like domain (InterPro:IPR011009), Serine/threonine-protein kinase, active site (InterPro:IPR00…	438	tr|A0A443NIK3|A0A443NIK3_9MAGN Serine/threonine-protein kinase STY8 isoform X1	Cinnamomum micranthum f. kanehirae	Q9XI87|VIK_ARATH Serine/threonine-protein kinase VIK	Arabidopsis thaliana	turquoise	NA	KAJ8646990.1	30.1784	21.5282	26.4994	36.2174	35.4291	30.7468	53.2603	61.8202	52.7785	61.4479	68.1438	55.9809	55.3379	43.3958	49.1299	30.9204	33.2498	34.3139	32.57	23.2556	20.0101	25.7553	18.2244	22.9189
C-01	KAJ8646991	96	NA	NA						NA		NA		turquoise	NA	KAJ8646991.1	7.0133	4.54723	2.87079	14.461	12.7199	14.0261	19.6552	17.0942	21.7058	11.8183	13.3556	6.64861	12.913	11.9586	5.5951	11.5691	11.7611	14.2669	9.06718	3.15456	12.0559	7.10047	6.86372	6.5139
C-01	KAJ8646992	1675	AT5G64420	AT5G64420		DNA polymerase V family		DNA polymerase V family; FUNCTIONS IN: DNA-directed DNA polymerase activity, DNA binding; INVOLVED IN: DNA replication, transcription; LOCATED IN: cellular_component unknown; EXPRESSED IN: 23 plant structures; EXPRESSED DURING: 13 growth stages; CONTAINS InterPro DOMAIN/s: DNA polymerase V (InterPro:IPR007015); Has 1807 Blast hits to 1807 proteins in 277 species: Archae - 0; Bacteria - 0; Metazoa…	1306	tr|A0A443NIP2|A0A443NIP2_9MAGN Myb-binding protein 1A-like protein isoform X1	Cinnamomum micranthum f. kanehirae	Q9LRP2|PT317_ARATH Probable sugar phosphate/phosphate translocator At3g17430	Arabidopsis thaliana	turquoise	NA	KAJ8646992.1	10.7084	6.93214	18.3415	12.8156	12.504	12.1754	34.5483	45.2117	38.1096	22.3906	29.3081	8.33854	34.5177	20.0595	6.98969	22.658	23.7263	25.4685	13.2533	5.49717	2.51891	10.0118	8.04872	7.19743
C-01	KAJ8646993	195	AT5G39670	AT5G39670-a		Calcium-binding EF-hand family protein		Calcium-binding EF-hand family protein; FUNCTIONS IN: calcium ion binding; INVOLVED IN: biological_process unknown; LOCATED IN: cellular_component unknown; EXPRESSED IN: 21 plant structures; EXPRESSED DURING: 13 growth stages; CONTAINS InterPro DOMAIN/s: EF-Hand 1, calcium-binding site (InterPro:IPR018247), EF-HAND 2 (InterPro:IPR018249), EF-hand-like domain (InterPro:IPR011992), Calcium-binding …	204	tr|A0A443NIN7|A0A443NIN7_9MAGN EF_hand_5 domain-containing protein	Cinnamomum micranthum f. kanehirae	Q93Z27|CML46_ARATH Probable calcium-binding protein CML46	Arabidopsis thaliana	NA	NA	KAJ8646993.1	0	0.149986	0	0	0.329326	0.27226	0.287124	0.176987	1.29938	0.54277	0.19669	0	0	0.407385	0.369472	0	0.235879	0.172924	0	0	0	0	0.045618	0.141226
C-01	KAJ8646994	495	AT3G47500	AT3G47500-a	CDF3	cycling DOF factor 3	Dof-type zinc finger domain-containing protein, identical to H-protein promoter binding factor-2a GI:3386546 from (Arabidopsis thaliana). Interacts with LKP2 and FKF1, but its overexpression does not change flowering time under short or long day conditions.	cycling DOF factor 3 (CDF3); CONTAINS InterPro DOMAIN/s: Zinc finger, Dof-type (InterPro:IPR003851); BEST Arabidopsis thaliana protein match is: cycling DOF factor 1 (TAIR:AT5G62430.1); Has 1160 Blast hits to 1145 proteins in 79 species: Archae - 0; Bacteria - 0; Metazoa - 13; Fungi - 10; Plants - 1084; Viruses - 0; Other Eukaryotes - 53 (source: NCBI BLink).	448	tr|A0A443NIP3|A0A443NIP3_9MAGN Cyclic dof factor 1-like protein	Cinnamomum micranthum f. kanehirae	Q8LFV3|CDF3_ARATH Cyclic dof factor 3	Arabidopsis thaliana	pink	Dof	KAJ8646994.1	0.769951	0.556292	2.51913	1.10507	1.18558	1.02604	3.08131	3.2254	2.83205	3.39717	3.80548	7.45374	1.06814	1.90617	8.07494	2.13109	2.86001	2.79285	6.43973	3.56854	2.3376	2.23698	1.75794	1.94559
C-01	KAJ8646995	225	AT3G01170	AT3G01170-a		Ribosomal protein L34e superfamily protein		Ribosomal protein L34e superfamily protein; FUNCTIONS IN: structural constituent of ribosome; INVOLVED IN: translation; LOCATED IN: ribosome, intracellular, chloroplast; EXPRESSED IN: 23 plant structures; EXPRESSED DURING: 13 growth stages; CONTAINS InterPro DOMAIN/s: Ribosomal protein L34e (InterPro:IPR008195); BEST Arabidopsis thaliana protein match is: Ribosomal protein L34e superfamily protei…	215	tr|A0A3S4NKE2|A0A3S4NKE2_9MAGN Ribosomal protein L34Ae	Cinnamomum micranthum f. kanehirae	P0C8Q9|Y5902_ARATH Uncharacterized protein At5g19025	Arabidopsis thaliana	turquoise	NA	KAJ8646995.1	44.2244	33.5828	42.932	41.7593	34.2803	36.813	59.8114	54.397	59.4067	45.4282	102.669	33.2539	44.4013	63.4546	27.1403	34.4314	35.794	33.693	19.5139	23.7591	51.2919	19.7045	20.3253	21.3663
C-01	KAJ8646996	372	AT3G04030	AT3G04030-a		Homeodomain-like superfamily protein		Homeodomain-like superfamily protein; FUNCTIONS IN: sequence-specific DNA binding transcription factor activity; INVOLVED IN: regulation of transcription; EXPRESSED IN: 9 plant structures; EXPRESSED DURING: 4 anthesis, 4 leaf senescence stage, petal differentiation and expansion stage; CONTAINS InterPro DOMAIN/s: Homeodomain-like (InterPro:IPR009057), Myb, DNA-binding (InterPro:IPR014778), HTH tr…	394	tr|A0A3S3ML20|A0A3S3ML20_9MAGN Myb family transcription factor PHL8-like protein isoform X3	Cinnamomum micranthum f. kanehirae	Q9SQQ9|PHL9_ARATH Myb-related protein 2	Arabidopsis thaliana	turquoise	G2-like	KAJ8646996.1	0.514129	0.759713	3.22502	1.66867	1.37384	1.3501	5.41585	7.7949	5.42472	6.12587	2.56873	6.60521	8.08905	5.43508	3.57116	1.66979	2.83434	2.25551	7.65688	0.543024	1.56264	3.39657	0.893513	0.599389
C-01	KAJ8646997	312	AT3G28970	AT3G28970	AAR3	Domain of unknown function (DUF298)	Identified in a screen for mutants resistant to an anti-auxin. Encodes a protein with unknown function that shares homology with DCN protein family.	antiauxin-resistant 3 (AAR3); CONTAINS InterPro DOMAIN/s: Defective-in-cullin neddylation protein (InterPro:IPR014764), Protein of unknown function DUF298 (InterPro:IPR005176); BEST Arabidopsis thaliana protein match is: unknown protein (TAIR:AT3G12760.1); Has 786 Blast hits to 786 proteins in 193 species: Archae - 0; Bacteria - 0; Metazoa - 464; Fungi - 133; Plants - 125; Viruses - 0; Other Euka…	295	tr|A0A3S3MEJ4|A0A3S3MEJ4_9MAGN Defective in cullin neddylation protein	Cinnamomum micranthum f. kanehirae	Q9MBG8|AAR3_ARATH Defective in cullin neddylation protein AAR3	Arabidopsis thaliana	blue	NA	KAJ8646997.1	29.0303	22.0958	34.1868	22.7945	21.4824	15.1581	27.8243	27.0483	26.4136	16.6411	18.9953	33.1818	25.4587	21.1936	28.5717	16.9565	18.83	15.8601	18.9658	16.827	21.3186	12.7121	11.5188	10.7127
C-01	KAJ8646998	740	AT3G01180	AT3G01180-a	AtSS2, SS2	starch synthase 2		starch synthase 2 (SS2); FUNCTIONS IN: transferase activity, transferring glycosyl groups; INVOLVED IN: cellulose biosynthetic process, glucan biosynthetic process, biosynthetic process, glycogen biosynthetic process; LOCATED IN: chloroplast; EXPRESSED IN: 24 plant structures; EXPRESSED DURING: 13 growth stages; CONTAINS InterPro DOMAIN/s: Glycogen/starch synthases, ADP-glucose type (InterPro:IPR…	792	tr|A0A443NIS3|A0A443NIS3_9MAGN Starch synthase, chloroplastic/amyloplastic	Cinnamomum micranthum f. kanehirae	Q43847|SSY2_SOLTU Granule-bound starch synthase 2, chloroplastic/amyloplastic	Solanum tuberosum	NA	NA	KAJ8646998.1	0.609357	0.755435	1.49529	0.849653	0.817185	0.634304	0.29002	0.621349	0.558297	0.446392	0.870481	0.184055	0.313703	0.393177	0.203812	0.949433	0.600368	0.749675	1.75709	1.10373	0.904756	1.17966	0.401454	0.447649
C-01	KAJ8646999	380	AT5G39785	AT5G39785-a		Protein of unknown function (DUF1666)		FUNCTIONS IN: structural constituent of ribosome; INVOLVED IN: translation; LOCATED IN: ribosome, intracellular; EXPRESSED IN: 23 plant structures; EXPRESSED DURING: 14 growth stages; CONTAINS InterPro DOMAIN/s: Ribosomal protein L34e (InterPro:IPR008195), Protein of unknown function DUF1666 (InterPro:IPR012870); BEST Arabidopsis thaliana protein match is: Protein of unknown function (DUF1666) (T…	607	tr|A0A3S3Q306|A0A3S3Q306_9MAGN Ribosomal protein L34Ae	Cinnamomum micranthum f. kanehirae	NA		NA	NA	KAJ8646999.1	0	0	0	0	0	0	0	0	0	0	0	0.099172	0	0	0.009876	0	0	0	0	0	0	0	0	0
C-01	KAJ8647000	372	AT1G74460	AT1G74460-a		GDSL-like Lipase/Acylhydrolase superfamily protein		GDSL-like Lipase/Acylhydrolase superfamily protein; FUNCTIONS IN: hydrolase activity, acting on ester bonds, carboxylesterase activity; INVOLVED IN: lipid metabolic process; LOCATED IN: endomembrane system; EXPRESSED IN: shoot, hypocotyl, root, flower, carpel; EXPRESSED DURING: petal differentiation and expansion stage; CONTAINS InterPro DOMAIN/s: Lipase, GDSL (InterPro:IPR001087); BEST Arabidops…	366	tr|A0A3S3NF36|A0A3S3NF36_9MAGN GDSL esterase/lipase-like protein	Cinnamomum micranthum f. kanehirae	Q9CA68|GDL31_ARATH GDSL esterase/lipase At1g74460	Arabidopsis thaliana	black	NA	KAJ8647000.1	0.08791	0	0.663637	0.065246	0.041688	0.026481	3.85414	3.97104	3.47605	1.99026	0.644809	0	0.671216	0.639744	0.120413	1.44892	1.97375	1.88013	0	0.796996	0	0.267036	0.604729	0.206932
C-01	KAJ8647001	162	AT1G09157	AT1G09157-a		Protein of unknown function (DUF679)		Protein of unknown function (DUF679); LOCATED IN: chloroplast; CONTAINS InterPro DOMAIN/s: Protein of unknown function DUF679 (InterPro:IPR007770); BEST Arabidopsis thaliana protein match is: Protein of unknown function (DUF679) (TAIR:AT5G39650.1); Has 35333 Blast hits to 34131 proteins in 2444 species: Archae - 798; Bacteria - 22429; Metazoa - 974; Fungi - 991; Plants - 531; Viruses - 0; Other E…	243	tr|A0A3S3MRN2|A0A3S3MRN2_9MAGN DUF679 domain-containing protein	Cinnamomum micranthum f. kanehirae	O80493|DMP8_ARATH Protein DMP8	Arabidopsis thaliana	blue	NA	KAJ8647001.1	0.163939	1.53753	0.250194	0.257276	0.819346	0.852896	0.609158	0.769752	0.535435	0.720181	0.265353	0.119767	0.448914	0.044612	0.097585	0.084135	0	0.041818	0.076235	0.457475	0	0	0.349841	0.362497
C-01	KAJ8647002	635	AT1G26810	AT1G26810-a	GALT1	galactosyltransferase1	Encodes a protein with &#946;1,3-galactosyltransferase activity involved in the biosynthesis of the Lewis a epitope of certain glycoproteins.	galactosyltransferase1 (GALT1); CONTAINS InterPro DOMAIN/s: Galectin, carbohydrate recognition domain (InterPro:IPR001079), Glycosyl transferase, family 31 (InterPro:IPR002659), Concanavalin A-like lectin/glucanase, subgroup (InterPro:IPR013320), Concanavalin A-like lectin/glucanase (InterPro:IPR008985); BEST Arabidopsis thaliana protein match is: Galactosyltransferase family protein (TAIR:AT3G06…	643	tr|A0A3S3NZP1|A0A3S3NZP1_9MAGN Beta-1,3-galactosyltransferase GALT1-like protein isoform X1	Cinnamomum micranthum f. kanehirae	Q8L7F9|B3GTF_ARATH Beta-1,3-galactosyltransferase GALT1	Arabidopsis thaliana	turquoise	NA	KAJ8647002.1	7.16258	3.59332	9.48054	7.67057	7.17154	6.63118	17.8939	16.8379	18.3614	15.3872	27.5608	10.5473	14.5416	8.96845	7.60519	8.4262	6.38629	6.39654	7.99224	5.34792	0.462701	5.78637	4.71834	3.55576
C-01	KAJ8647003	76	NA	NA						NA		NA		turquoise	NA	KAJ8647003.1	6.51353	0.242013	3.62966	2.34522	2.99009	1.64154	7.25734	7.01495	5.90997	7.15298	13.7395	2.65638	7.53509	3.98517	2.49223	6.52852	3.06552	6.06165	2.18884	0.288719	0.151433	2.23157	0.849217	1.79792
C-01	KAJ8647004	457	AT3G47520	AT3G47520-a	MDH	malate dehydrogenase	Encodes a protein with NAD-dependent malate dehydrogenase activity, located in chloroplasts.	malate dehydrogenase (MDH); FUNCTIONS IN: in 6 functions; INVOLVED IN: response to cold; LOCATED IN: in 8 components; EXPRESSED IN: 25 plant structures; EXPRESSED DURING: 14 growth stages; CONTAINS InterPro DOMAIN/s: Lactate/malate dehydrogenase, C-terminal (InterPro:IPR022383), Malate dehydrogenase, NAD-dependent, eukaryote/gamma proteobacteria (InterPro:IPR010097), NAD(P)-binding domain (InterP…	403	tr|A0A835D4W9|A0A835D4W9_9MAGN malate dehydrogenase	Tetracentron sinense	Q9SN86|MDHP_ARATH Malate dehydrogenase, chloroplastic	Arabidopsis thaliana	blue	NA	KAJ8647004.1	52.187	40.688	17.4444	48.2662	46.4041	46.7139	41.8524	44.5932	42.9323	40.9715	52.869	62.0752	49.0818	27.3011	47.6295	19.7022	21.5153	20.5509	15.0892	21.5277	7.37372	15.8136	12.7041	11.1711
C-01	KAJ8647005	494	NA	NA						NA		NA		turquoise	NA	KAJ8647005.1	3.29797	2.03746	3.48115	3.0548	3.2949	1.83349	3.62399	5.28917	3.64385	4.15355	6.81476	6.62861	5.2442	3.75829	4.12095	1.57919	2.90348	1.94602	1.04053	0.80536	0.318165	0.887962	1.81948	1.49065
C-01	KAJ8647006	320	AT5G62440	AT5G62440		Protein of unknown function (DUF3223)	Encodes a protein DOMINO1 that belongs to a plant-specific gene family sharing a common motif present in the tomato DEFECTIVE CHLOROPLASTS AND LEAVES (LeDCL) protein. DOMINO1 is located in the nucleus. Arabidopsis embryos carrying the domino1 mutation grow slowly in comparison with wild type embryos and reach only the globular stage at desiccation. The primary defect of the mutation at the cellul…	FUNCTIONS IN: molecular_function unknown; INVOLVED IN: nucleologenesis, regulation of cell division, embryo development; LOCATED IN: nucleus; EXPRESSED IN: 24 plant structures; EXPRESSED DURING: 14 growth stages; CONTAINS InterPro DOMAIN/s: Protein of unknown function DUF3223 (InterPro:IPR021602); Has 1122 Blast hits to 800 proteins in 144 species: Archae - 2; Bacteria - 150; Metazoa - 333; Fungi…	202	tr|A0A3S3N0A7|A0A3S3N0A7_9MAGN Protein DCL, chloroplastic-like protein	Cinnamomum micranthum f. kanehirae	Q8L557|EM514_ARATH Protein EMBRYO DEFECTIVE 514	Arabidopsis thaliana	turquoise	NA	KAJ8647006.1	66.0401	45.5603	57.8871	90.516	87.2194	84.6414	123.292	98.4787	108.284	85.2488	101.044	67.5679	103.713	94.2981	56.1325	60.8022	74.8248	72.9343	97.7866	86.9738	6.10827	52.8052	53.9443	54.7309
C-01	KAJ8647007	276	AT3G47550	AT3G47550-a		RING/FYVE/PHD zinc finger superfamily protein		RING/FYVE/PHD zinc finger superfamily protein; FUNCTIONS IN: zinc ion binding; INVOLVED IN: response to salt stress; EXPRESSED IN: 23 plant structures; EXPRESSED DURING: 14 growth stages; CONTAINS InterPro DOMAIN/s: Protein of unknown function DUF3675 (InterPro:IPR022143), Zinc finger, C3HC4 RING-type (InterPro:IPR018957), Zinc finger, RING-CH-type (InterPro:IPR011016); BEST Arabidopsis thaliana …	288	tr|A0A3S3Q456|A0A3S3Q456_9MAGN RING/FYVE/PHD zinc finger superfamily protein isoform 3	Cinnamomum micranthum f. kanehirae	NA		green	NA	KAJ8647007.1	6.81424	7.26907	6.12439	9.67232	8.56847	9.55919	7.6813	9.13284	5.58975	11.2192	11.9539	19.627	11.6338	10.6962	15.279	5.02229	6.72701	6.45044	9.74499	14.688	9.83505	4.52249	7.3461	6.34324
C-01	KAJ8647008	93	NA	NA						tr|A0A835DDJ6|A0A835DDJ6_9MAGN RING-CH-type domain-containing protein	Tetracentron sinense	NA		lightgreen	NA	KAJ8647008.1	0.275333	0.067361	0.387522	0	0.131234	0	0.291557	0	0.097568	0	0	2.5e-05	0	0.375902	0	0	0.534669	0.358963	2.36806	0	0	1.23794	0.160845	0.091416
C-01	KAJ8647009	120	NA	NA						tr|A0A2P5C8K0|A0A2P5C8K0_PARAD Transmembrane protein	Parasponia andersonii	NA		turquoise	NA	KAJ8647009.1	16.7019	18.1676	5.81511	7.14762	8.20742	7.48371	26.7729	17.9109	20.8999	7.13481	15.0884	3.14276	12.8324	26.3973	1.54526	21.956	19.1473	20.3929	0.214663	0.254724	0.971294	5.01203	5.94769	5.08024
C-01	KAJ8647010	89	AT1G74660	AT1G74660-a	MIF1	mini zinc finger 1	Constitutive overexpression of MIF1 caused dramatic developmental defects, seedlings were non-responsive to gibberellin (GA) for cell elongation, hypersensitive to the GA synthesis inhibitor paclobutrazol (PAC) and abscisic acid (ABA), and hyposensitive to auxin, brassinosteroid and cytokinin, but normally responsive to ethylene.	mini zinc finger 1 (MIF1); FUNCTIONS IN: DNA binding, sequence-specific DNA binding transcription factor activity; INVOLVED IN: in 7 processes; LOCATED IN: chloroplast; EXPRESSED IN: 8 plant structures; EXPRESSED DURING: seedling growth, 4 anthesis, petal differentiation and expansion stage; CONTAINS InterPro DOMAIN/s: ZF-HD homeobox protein, Cys/His-rich dimerisation domain (InterPro:IPR006456);…	102	tr|A0A443PBE1|A0A443PBE1_9MAGN Putative disease resistance protein	Cinnamomum micranthum f. kanehirae	Q9LJW5|MIF2_ARATH Mini zinc finger protein 2	Arabidopsis thaliana	magenta	ZF-HD	KAJ8647010.1	0	0.135968	2.15818	0.067091	0	0	0	0	0	0	0	0	0	0	0	0	0.193048	0	0	0	0	0	0	0
C-01	KAJ8647011	312	AT3G47600	AT3G47600-a	MYB94, ATMYBCP70, ATMYB94	myb domain protein 94	Encodes a putative transcription factor (MYB94).	myb domain protein 94 (MYB94); CONTAINS InterPro DOMAIN/s: SANT, DNA-binding (InterPro:IPR001005), Homeodomain-like (InterPro:IPR009057), Myb, DNA-binding (InterPro:IPR014778), HTH transcriptional regulator, Myb-type, DNA-binding (InterPro:IPR017930), Homeodomain-related (InterPro:IPR012287), Myb transcription factor (InterPro:IPR015495); BEST Arabidopsis thaliana protein match is: myb domain pro…	333	tr|A0A3S4NKG3|A0A3S4NKG3_9MAGN Myb-related protein 306-like protein	Cinnamomum micranthum f. kanehirae	P81392|MYB06_ANTMA Myb-related protein 306	Antirrhinum majus	turquoise	MYB	KAJ8647011.1	12.2311	15.0504	5.53436	3.6763	6.1262	5.11937	59.9876	76.1466	72.1194	16.7704	70.7811	102.893	9.37144	20.0932	26.5632	1.14612	0.512685	0.481627	0	0	0.316802	0.438661	0.212101	0.186104
C-01	KAJ8647012	372	AT1G74640	AT1G74640		alpha/beta-Hydrolases superfamily protein		alpha/beta-Hydrolases superfamily protein; INVOLVED IN: biological_process unknown; LOCATED IN: chloroplast thylakoid membrane, chloroplast, chloroplast envelope; EXPRESSED IN: 24 plant structures; EXPRESSED DURING: 15 growth stages; Has 202 Blast hits to 202 proteins in 71 species: Archae - 28; Bacteria - 92; Metazoa - 0; Fungi - 0; Plants - 70; Viruses - 0; Other Eukaryotes - 12 (source: NCBI B…	370	tr|A0A3S3ML34|A0A3S3ML34_9MAGN AB hydrolase-1 domain-containing protein	Cinnamomum micranthum f. kanehirae	NA		royalblue	NA	KAJ8647012.1	51.594	40.5016	46.8851	61.6224	68.3437	61.7895	64.1285	54.0566	58.9066	71.3871	78.2564	55.0014	77.9599	77.4194	39.3373	82.2102	98.3013	94.2134	83.9322	56.4361	63.3279	84.1396	66.7767	60.1751
C-01	KAJ8647013	120	AT1G26880	AT1G26880-a		Ribosomal protein L34e superfamily protein		Ribosomal protein L34e superfamily protein; FUNCTIONS IN: structural constituent of ribosome; INVOLVED IN: translation, ribosome biogenesis; LOCATED IN: ribosome, nucleolus, chloroplast; EXPRESSED IN: 25 plant structures; EXPRESSED DURING: 15 growth stages; CONTAINS InterPro DOMAIN/s: Ribosomal protein L34e, conserved site (InterPro:IPR018065), Ribosomal protein L34e (InterPro:IPR008195); BEST Ar…	120	tr|A0A3S3MEK2|A0A3S3MEK2_9MAGN Large ribosomal subunit protein eL34	Cinnamomum micranthum f. kanehirae	P40590|RL34_PEA Large ribosomal subunit protein eL34	Pisum sativum	greenyellow	NA	KAJ8647013.1	681.192	771.269	809.468	519.895	518.75	561.827	156.036	180.783	201.912	204.04	117.915	277.774	180.045	185.508	353.449	218.236	199.501	187.088	180.953	311.26	186.782	293.306	379.413	284.272
C-01	KAJ8647014	462	AT2G02950	AT2G02950-a	PKS1	phytochrome kinase substrate 1	Encodes a basic soluble protein which can independently bind to either PHYA or PHYB, regardless of whether the phytochromes are in the Pr or Pfr state. PKS1 can be phosphorylated by oat phyA in vitro in a light regulated manner. It is postulated to be a negative regulator of phyB signalling.	phytochrome kinase substrate 1 (PKS1); BEST Arabidopsis thaliana protein match is: phytochrome kinase substrate 2 (TAIR:AT1G14280.1); Has 564 Blast hits to 331 proteins in 102 species: Archae - 0; Bacteria - 114; Metazoa - 82; Fungi - 26; Plants - 127; Viruses - 0; Other Eukaryotes - 215 (source: NCBI BLink).	439	tr|A0A200QEX8|A0A200QEX8_9MAGN Phytochrome kinase substrate 1	Macleaya cordata	Q9M9T4|PKS2_ARATH Protein PHYTOCHROME KINASE SUBSTRATE 2	Arabidopsis thaliana	red	NA	KAJ8647014.1	7.68637	8.78915	3.96546	9.32442	8.40124	8.54866	16.9486	22.29	21.5579	26.9813	14.2668	9.70697	20.6165	10.4523	6.03707	11.4907	14.4286	15.7118	19.1052	66.2183	4.73034	17.2164	40.5779	41.7719
C-01	KAJ8647015	253	AT1G69640	AT1G69640-a	SBH1	sphingoid base hydroxylase 1	Encodes one of the two redundant sphingoid base hydroxylases (SBH). Involved in sphingolipid trihydroxy long-chain base (4-hydroxysphinganine) biosynthesis. Double mutants of SBHs were dwarfed and not able to progress from vegetative to reproductive growth.	sphingoid base hydroxylase 1 (SBH1); CONTAINS InterPro DOMAIN/s: Fatty acid hydroxylase (InterPro:IPR006694); BEST Arabidopsis thaliana protein match is: sphingoid base hydroxylase 2 (TAIR:AT1G14290.1); Has 2400 Blast hits to 2339 proteins in 395 species: Archae - 0; Bacteria - 406; Metazoa - 416; Fungi - 708; Plants - 429; Viruses - 3; Other Eukaryotes - 438 (source: NCBI BLink).	260	tr|A0A834Z1T5|A0A834Z1T5_9MAGN Fatty acid hydroxylase domain-containing protein	Tetracentron sinense	Q8VYI1|SBH1_ARATH Sphinganine C4-monooxygenase 1	Arabidopsis thaliana	darkred	NA	KAJ8647015.1	8.86313	13.111	28.1813	14.8655	13.5922	13.4493	30.6779	29.3132	34.3418	27.1865	65.3983	32.1856	38.0576	49.7713	31.0805	20.1139	21.1534	21.1718	20.0183	16.985	48.2463	20.0611	20.9764	19.5557
C-01	KAJ8647016	125	AT2G45180	AT2G45180-a		Bifunctional inhibitor/lipid-transfer protein/seed storage 2S albumin superfamily protein		Bifunctional inhibitor/lipid-transfer protein/seed storage 2S albumin superfamily protein; FUNCTIONS IN: lipid binding; INVOLVED IN: lipid transport; LOCATED IN: chloroplast thylakoid membrane; EXPRESSED IN: 22 plant structures; EXPRESSED DURING: 13 growth stages; CONTAINS InterPro DOMAIN/s: Bifunctional inhibitor/plant lipid transfer protein/seed storage (InterPro:IPR016140), Plant lipid transfe…	134	tr|A0A3S3Q318|A0A3S3Q318_9MAGN Proline-rich protein DC2.15-like protein	Cinnamomum micranthum f. kanehirae	P14009|14KD_DAUCA 14 kDa proline-rich protein DC2.15	Daucus carota	green	NA	KAJ8647016.1	0.395148	0.270429	2.22012	1.01197	0.541507	1.21622	0.751434	0	0.912989	12.3829	3.08511	12.2625	4.84892	11.5286	23.7017	2.84318	1.05993	1.20957	0	0	0	1.24165	1.80085	1.51969
C-01	KAJ8647017	336	AT1G14300	AT1G14300		ARM repeat superfamily protein		ARM repeat superfamily protein; FUNCTIONS IN: binding; INVOLVED IN: biological_process unknown; LOCATED IN: cellular_component unknown; EXPRESSED IN: 22 plant structures; EXPRESSED DURING: 13 growth stages; CONTAINS InterPro DOMAIN/s: Uncharacterised protein family UPF0507 (InterPro:IPR007205), Armadillo-like helical (InterPro:IPR011989), Uncharacterised protein family UPF0507, C-terminal (InterP…	377	tr|A0A443NIR2|A0A443NIR2_9MAGN Protein HGH1 homolog	Cinnamomum micranthum f. kanehirae	NA		blue	NA	KAJ8647017.1	30.386	39.5605	24.65	33.931	33.1556	32.88	19.4804	23.9149	18.8061	29.4497	22.0278	33.0808	33.8037	25.0269	29.8133	26.6952	25.9398	25.2129	15.8973	20.6113	9.02442	22.6546	16.8038	17.3474
C-01	KAJ8647018	255	AT2G42780	AT2G42780		FUNCTIONS IN: molecular_function unknown; INVOLVED IN: regulation of transcription; LOCATED IN: integral to membrane, nucleus; EXPRESSED IN: 20 plant structures; EXPRESSED DURING: 11 growth stages; CONTAINS InterPro DOMAIN/s: RNA polymerase II transcription factor SIII, subunit A (InterPro:IPR010684); Has 187 Blast hits to 186 proteins in 77 species: Archae - 0; Bacteria - 0; Metazoa - 104; Fungi…		FUNCTIONS IN: molecular_function unknown; INVOLVED IN: regulation of transcription; LOCATED IN: integral to membrane, nucleus; EXPRESSED IN: 20 plant structures; EXPRESSED DURING: 11 growth stages; CONTAINS InterPro DOMAIN/s: RNA polymerase II transcription factor SIII, subunit A (InterPro:IPR010684); Has 187 Blast hits to 186 proteins in 77 species: Archae - 0; Bacteria - 0; Metazoa - 104; Fungi…	293	tr|A0A8J5HZ62|A0A8J5HZ62_ZINOF Elongin-A	Zingiber officinale	NA		blue	NA	KAJ8647018.1	35.4449	39.0512	24.139	34.2957	30.8652	32.3633	28.8652	21.8275	25.9984	24.0089	23.4825	40.3176	27.9264	26.0949	44.2812	17.4614	17.6467	14.8764	17.1699	19.5056	33.1797	14.989	18.0938	12.5621
C-01	KAJ8647019	261	AT3G58730	AT3G58730		vacuolar ATP synthase subunit D (VATD) / V-ATPase D subunit / vacuolar proton pump D subunit (VATPD)		vacuolar ATP synthase subunit D (VATD) / V-ATPase D subunit / vacuolar proton pump D subunit (VATPD); FUNCTIONS IN: ATPase activity, coupled to transmembrane movement of substances, proton-transporting ATPase activity, rotational mechanism; INVOLVED IN: ATP synthesis coupled proton transport; LOCATED IN: vacuolar membrane, plasma membrane, vacuole, membrane, plant-type vacuole; EXPRESSED IN: 26 p…	261	tr|A0A443NIQ3|A0A443NIQ3_9MAGN V-type proton ATPase subunit D-like protein	Cinnamomum micranthum f. kanehirae	Q9XGM1|VATD_ARATH V-type proton ATPase subunit D	Arabidopsis thaliana	blue	NA	KAJ8647019.1	142.899	146.815	93.04	161.18	163.373	159.814	131.587	107.307	114.743	164.514	122.607	106.587	156.377	139.352	100.962	108.617	113.687	106.564	113.097	122.302	37.075	93.2066	97.7739	96.1567
C-01	KAJ8647020	754	AT1G69670	AT1G69670-a	CUL3B, ATCUL3B	cullin 3B	cullin, putative, contains similarity to Cullin homolog 3 (CUL-3) SP:Q13618, GI:3639052 from (Homo sapiens); contains Pfam profile PF00888: Cullin family. Interacts with members of AtBPM family and RBX1 suggesting it is part of an E3 ligase complex involved in RUB modification.	cullin 3B (CUL3B); CONTAINS InterPro DOMAIN/s: Winged helix-turn-helix transcription repressor DNA-binding (InterPro:IPR011991), Cullin homology (InterPro:IPR016158), Cullin protein, neddylation domain (InterPro:IPR019559), Cullin, N-terminal (InterPro:IPR001373), Cullin repeat-like-containing domain (InterPro:IPR016159); BEST Arabidopsis thaliana protein match is: cullin 3 (TAIR:AT1G26830.1); Ha…	732	tr|A0A3S3NF50|A0A3S3NF50_9MAGN Cullin-3A-like protein isoform X1	Cinnamomum micranthum f. kanehirae	Q9C9L0|CUL3B_ARATH Cullin-3B	Arabidopsis thaliana	turquoise	NA	KAJ8647020.1	19.4953	16.7802	21.1674	21.8622	22.2812	21.5198	23.2313	31.2423	27.9489	21.5896	31.6676	13.1933	28.4135	21.5001	9.12317	19.8748	17.8814	19.4687	15.1872	8.03214	6.14829	15.21	12.4087	11.313
C-01	KAJ8647021	373	AT1G69690	AT1G69690		TCP family transcription factor		TCP family transcription factor ; FUNCTIONS IN: sequence-specific DNA binding transcription factor activity; INVOLVED IN: regulation of transcription; LOCATED IN: chloroplast; EXPRESSED IN: 22 plant structures; EXPRESSED DURING: 13 growth stages; CONTAINS InterPro DOMAIN/s: Transcription factor, TCP (InterPro:IPR005333), Transcription factor TCP subgroup (InterPro:IPR017887); BEST Arabidopsis tha…	325	tr|A0A443NIQ2|A0A443NIQ2_9MAGN TCP domain-containing protein	Cinnamomum micranthum f. kanehirae	Q93Z00|TCP14_ARATH Transcription factor TCP14	Arabidopsis thaliana	yellow	TCP	KAJ8647021.1	0	0.000103	0.958678	0.769096	0.816896	1.05313	4.14027	4.11212	4.83408	6.93114	5.54002	2.22557	8.22604	5.69246	2.98865	1.80654	4.03226	4.49794	3.61043	0	2.03451	1.85629	0.758558	0.903187
C-01	KAJ8647022	246	AT3G47640	AT3G47640	PYE	basic helix-loop-helix (bHLH) DNA-binding superfamily protein	Encodes POPEYE (PYE), a bHLH transcription factor regulating response to iron deficiency in Arabidopsis roots.	POPEYE (PYE); FUNCTIONS IN: DNA binding, sequence-specific DNA binding transcription factor activity; INVOLVED IN: cellular response to iron ion starvation, iron ion homeostasis, regulation of transcription; LOCATED IN: nucleus, chloroplast; EXPRESSED IN: 23 plant structures; EXPRESSED DURING: 13 growth stages; CONTAINS InterPro DOMAIN/s: Helix-loop-helix DNA-binding domain (InterPro:IPR001092), …	240	tr|A0A443NIR3|A0A443NIR3_9MAGN Transcription factor bHLH47-like protein	Cinnamomum micranthum f. kanehirae	Q69V10|BH062_ORYSJ Transcription factor BHLH062	Oryza sativa subsp. japonica	turquoise	bHLH	KAJ8647022.1	16.2428	14.8255	20.8759	19.1299	22.3074	17.8719	26.1239	22.1651	22.4004	23.7549	28.8776	29.6846	28.553	31.2326	20.6769	18.5128	15.1267	15.2754	14.2182	15.1746	11.5688	12.8596	12.7764	11.4307
C-01	KAJ8647023	190	AT1G74520	AT1G74520-a	ATHVA22A, HVA22A	HVA22 homologue A	Part of the AtHVA22a family. Protein expression is ABA- and stress-inducible.	HVA22 homologue A (HVA22A); FUNCTIONS IN: molecular_function unknown; INVOLVED IN: response to water deprivation, response to cold, hyperosmotic salinity response, response to abscisic acid stimulus; LOCATED IN: endomembrane system; EXPRESSED IN: 23 plant structures; EXPRESSED DURING: 13 growth stages; CONTAINS InterPro DOMAIN/s: TB2/DP1/HVA22 related protein (InterPro:IPR004345); BEST Arabidopsi…	177	tr|A0A3S3MRP7|A0A3S3MRP7_9MAGN HVA22-like protein	Cinnamomum micranthum f. kanehirae	Q9S7V4|HA22A_ARATH HVA22-like protein a	Arabidopsis thaliana	brown	NA	KAJ8647023.1	71.2801	68.0587	63.5824	77.2965	71.3439	69.8365	30.1815	47.7026	38.6367	54.0769	27.7657	55.8358	50.155	37.2472	71.0079	27.9641	36.2322	31.7403	35.2403	37.1938	61.554	28.1024	31.0838	26.2658
C-01	KAJ8647024	246	NA	NA						tr|A0A438GE58|A0A438GE58_VITVI Retrovirus-related Pol polyprotein from transposon RE2	Vitis vinifera	Q94HW2|POLR1_ARATH Retrovirus-related Pol polyprotein from transposon RE1	Arabidopsis thaliana	NA	NA	KAJ8647024.1	0	0	0	0	0	0	0	0.058434	0	0.008669	0.042995	0	0	0	0.003878	0	0	0	0	0	0.015944	0.007567	0	0.007645
C-01	KAJ8647025	261	AT5G62500	AT5G62500-a	ATEB1B, ATEB1, EB1B	end binding protein 1B	encodes a homolog of animal microtubule-end-binding protein. There are two other members of this family. EB1 forms foci at regions where the minus ends of microtubules are gathered during mitosis and early cytokinesis.	end binding protein 1B (EB1B); FUNCTIONS IN: microtubule binding; INVOLVED IN: thigmotropism, cytoskeleton organization, positive gravitropism; LOCATED IN: in 6 components; EXPRESSED IN: 22 plant structures; EXPRESSED DURING: 14 growth stages; CONTAINS InterPro DOMAIN/s: Calponin-homology (InterPro:IPR016146), Calponin-like actin-binding (InterPro:IPR001715), EB1, C-terminal (InterPro:IPR004953);…	293	tr|A0A443NIT9|A0A443NIT9_9MAGN Microtubule-associated protein RP/EB family member 1B-like protein	Cinnamomum micranthum f. kanehirae	Q9FJJ5|EB1B_ARATH Microtubule-associated protein RP/EB family member 1B	Arabidopsis thaliana	blue	NA	KAJ8647025.1	13.7506	17.8345	6.82893	21.014	22.5014	18.269	8.47043	6.87753	10.6757	15.9062	8.90507	20.7581	14.7916	13.3457	21.355	7.99026	7.04013	7.53496	11.1092	30.892	8.65667	8.51821	14.9227	14.6574
C-01	KAJ8647026	111	NA	NA						tr|A0A438D7G6|A0A438D7G6_VITVI Uncharacterized protein	Vitis vinifera	NA		red	NA	KAJ8647026.1	0.624708	0.267915	0	0	0.010642	0	0.41892	1.68284	0.074897	0.189663	0.887452	0.231429	0	0.336921	0.238228	1.53501	0.809929	1.2525	0.447002	2.93551	9.70066	5.87341	6.72132	6.64273
C-01	KAJ8647027	152	AT1G26920	AT1G26920-a		unknown protein; BEST Arabidopsis thaliana protein match is: unknown protein (TAIR:AT1G69760); Has 47 Blast hits to 47 proteins in 13 species: Archae - 0; Bacteria - 0; Metazoa - 0; Fungi - 7; Plants - 34; Viruses - 0; Other Eukaryotes - 6 (source: NCBI BLink).		unknown protein; BEST Arabidopsis thaliana protein match is: unknown protein (TAIR:AT1G69760.1); Has 47 Blast hits to 47 proteins in 13 species: Archae - 0; Bacteria - 0; Metazoa - 0; Fungi - 7; Plants - 34; Viruses - 0; Other Eukaryotes - 6 (source: NCBI BLink).	173	tr|A0A3S3MZQ0|A0A3S3MZQ0_9MAGN Uncharacterized protein	Cinnamomum micranthum f. kanehirae	NA		purple	NA	KAJ8647027.1	0	1.0194	0.7384	0.216632	0.203414	0	0.812157	0.880567	0.74904	0	0	0	0	0.135222	0.069979	0	0.102348	0	0	7.56797	2.927	0.082533	0.317528	0.229378
C-01	KAJ8647028	226	AT1G26940	AT1G26940		Cyclophilin-like peptidyl-prolyl cis-trans isomerase family protein		Cyclophilin-like peptidyl-prolyl cis-trans isomerase family protein; FUNCTIONS IN: peptidyl-prolyl cis-trans isomerase activity; INVOLVED IN: protein folding; LOCATED IN: endomembrane system; EXPRESSED IN: 23 plant structures; EXPRESSED DURING: 13 growth stages; CONTAINS InterPro DOMAIN/s: Cyclophilin-like (InterPro:IPR015891), Peptidyl-prolyl cis-trans isomerase, cyclophilin-type (InterPro:IPR00…	226	tr|A0A443NIN2|A0A443NIN2_9MAGN Peptidyl-prolyl cis-trans isomerase	Cinnamomum micranthum f. kanehirae	Q8LDR3|CYP23_ARATH Peptidyl-prolyl cis-trans isomerase CYP23	Arabidopsis thaliana	greenyellow	NA	KAJ8647028.1	34.8652	30.1731	18.1312	28.1838	30.3685	31.4177	12.3502	9.88598	11.07	27.6846	19.0598	22.7455	27.4478	20.704	18.3719	28.4114	25.8997	22.1286	31.1151	29.3102	16.8068	31.2652	27.6481	33.0943
C-01	KAJ8647029	450	AT4G14960	AT4G14960-a	TUA6	Tubulin/FtsZ family protein	Encodes an alpha-tubulin isoform required for right handed helical growth.	TUA6; FUNCTIONS IN: protein binding, structural constituent of cytoskeleton; INVOLVED IN: response to salt stress, microtubule cytoskeleton organization, cellular response to gravity; LOCATED IN: in 8 components; EXPRESSED IN: 27 plant structures; EXPRESSED DURING: 16 growth stages; CONTAINS InterPro DOMAIN/s: Alpha tubulin (InterPro:IPR002452), Tubulin (InterPro:IPR000217), Tubulin/FtsZ, GTPase …	450	tr|A0A443NIR1|A0A443NIR1_9MAGN Tubulin alpha chain	Cinnamomum micranthum f. kanehirae	P33629|TBA_PRUDU Tubulin alpha chain	Prunus dulcis	blue	NA	KAJ8647029.1	266.876	236.651	22.4945	285.189	295.804	273.486	100.672	77.0124	81.0787	305.014	135.579	268.938	290.561	188.485	262.262	5.10534	10.642	12.3237	1.16846	2.76749	1.07395	0.486582	15.4953	17.846
C-01	KAJ8647030	1270	AT3G28860	AT3G28860-a	ATMDR1, ATMDR11, PGP19, MDR11, MDR1, ATPGP19, ABCB19, ATABCB19	ATP binding cassette subfamily B19	Belongs to the family of ATP-binding cassette (ABC) transporters. Also known as AtMDR11 and PGP19. Possibly regulates auxin-dependent responses by influencing basipetal auxin transport in the root. Acts upstream of phyA in regulating hypocotyl elongation and gravitropic response. Exerts nonredundant, partially overlapping functions with the ABC transporter encoded by AtPGP1.	ATP binding cassette subfamily B19 (ABCB19); FUNCTIONS IN: ATPase activity, coupled to transmembrane movement of substances, auxin efflux transmembrane transporter activity; INVOLVED IN: in 14 processes; LOCATED IN: plasma membrane; EXPRESSED IN: 28 plant structures; EXPRESSED DURING: 13 growth stages; CONTAINS InterPro DOMAIN/s: ATPase, AAA+ type, core (InterPro:IPR003593), ABC transporter-like …	1252	tr|A0A443NIR8|A0A443NIR8_9MAGN ABC transporter B family member 19	Cinnamomum micranthum f. kanehirae	Q9LJX0|AB19B_ARATH ABC transporter B family member 19	Arabidopsis thaliana	yellow	NA	KAJ8647030.1	1.51678	1.17099	3.57073	1.96105	1.5729	1.31376	2.1827	2.54186	1.63186	3.18387	6.24129	1.03035	3.88441	2.55989	1.257	2.04539	2.86656	3.56914	4.09013	1.96609	2.5227	0.989586	1.09483	1.12593
C-01	KAJ8647031	92	AT1G26945	AT1G26945-a	KDR	basic helix-loop-helix (bHLH) DNA-binding superfamily protein	Encodes a basic helix-loop-helix (bHLH) protein involved in blue/far-red light signaling. Physically interacts with HFR1 and negatively regulates its activity.	KIDARI (KDR); FUNCTIONS IN: transcription regulator activity; INVOLVED IN: response to light stimulus; LOCATED IN: nucleus, chloroplast; CONTAINS InterPro DOMAIN/s: Helix-loop-helix DNA-binding domain (InterPro:IPR001092), Helix-loop-helix DNA-binding (InterPro:IPR011598); BEST Arabidopsis thaliana protein match is: basic helix-loop-helix (bHLH) DNA-binding family protein (TAIR:AT3G28857.1); Has …	94	tr|A0A443NIS4|A0A443NIS4_9MAGN Transcription factor ILI6	Cinnamomum micranthum f. kanehirae	Q8GW32|PRE6_ARATH Transcription factor PRE6	Arabidopsis thaliana	NA	bHLH	KAJ8647031.1	0	0.000103	1.02649	0.069732	0.000152	0.003966	0.643269	0	5.4e-05	0.912266	0	0	0.147108	0.487766	5e-05	0	7e-06	0.035229	0.061743	0	0.494573	1e-05	0	1e-05
C-01	KAJ8647032	281	AT1G69780	AT1G69780-a	ATHB13	Homeobox-leucine zipper protein family	Encodes a homeodomain leucine zipper class I (HD-Zip I) protein.	ATHB13; FUNCTIONS IN: sequence-specific DNA binding, DNA binding, sequence-specific DNA binding transcription factor activity; INVOLVED IN: cotyledon morphogenesis, regulation of transcription, DNA-dependent, response to sucrose stimulus, leaf morphogenesis; LOCATED IN: nucleus; EXPRESSED IN: 22 plant structures; EXPRESSED DURING: 13 growth stages; CONTAINS InterPro DOMAIN/s: Homeobox, conserved …	294	tr|A0A443NIR5|A0A443NIR5_9MAGN Homeobox-leucine zipper protein	Cinnamomum micranthum f. kanehirae	Q8LC03|ATB13_ARATH Homeobox-leucine zipper protein ATHB-13	Arabidopsis thaliana	turquoise	HD-ZIP	KAJ8647032.1	134.903	134.857	101.751	226.118	203.526	220.292	276.199	225.667	297.269	180.67	122.33	277.463	185.103	203.308	348.387	193.405	160.162	174.751	269.733	35.0484	157.863	208.773	47.2356	40.6686
C-01	KAJ8647033	89	NA	NA						NA		NA		NA	NA	KAJ8647033.1	0	0	0	5.4e-05	0.000152	0	3.2e-05	0	0	0	0	0	0	0	0	0	0	0	0	0	0	0	0	1.4e-05
C-01	KAJ8647034	83	NA	NA						NA		NA		turquoise	NA	KAJ8647034.1	0.718925	0.000103	0	5.4e-05	0.082013	0.190289	0.462507	0.625677	1.27795	0.646487	0.103075	0.925741	0.728974	0.143719	0.389717	0	0	0	0	0	0	0	0.1069	1.4e-05
C-01	KAJ8647035	423	AT1G14350	AT1G14350	FLP, AtMYB124, MYB124	Duplicated homeodomain-like superfamily protein	Encodes a putative MYB transcription factor involved in stomata development, loss of FLP activity results in a failure of guard mother cells (GMCs) to adopt the guard cell fate, thus they continue to divide resulting in abnormal stomata consisting of clusters of numerous guard cell-like cells. This phenotype is enhanced in double mutants with MYB88.	FOUR LIPS (FLP); CONTAINS InterPro DOMAIN/s: SANT, DNA-binding (InterPro:IPR001005), Homeodomain-like (InterPro:IPR009057), Myb, DNA-binding (InterPro:IPR014778), HTH transcriptional regulator, Myb-type, DNA-binding (InterPro:IPR017930), Homeodomain-related (InterPro:IPR012287), Myb transcription factor (InterPro:IPR015495); BEST Arabidopsis thaliana protein match is: myb domain protein 88 (TAIR:…	436	tr|A0A3S3NZQ5|A0A3S3NZQ5_9MAGN Transcription factor RAX2-like protein isoform X3	Cinnamomum micranthum f. kanehirae	Q94FL6|MY124_ARATH Transcription factor MYB124	Arabidopsis thaliana	NA	MYB	KAJ8647035.1	0.587475	0.149302	0.305337	0.168428	0.18735	0.29753	0.75606	0.400623	0.461569	0.713114	0.876423	0.799889	0.858196	0.602339	0.687773	0	0	0	0.204623	0.040145	0.426662	0	0.034935	1.4e-05
C-01	KAJ8647036	329	AT1G14360	AT1G14360	ATUTR3, UTR3	UDP-galactose transporter 3		UDP-galactose transporter 3 (UTR3); FUNCTIONS IN: pyrimidine nucleotide sugar transmembrane transporter activity; INVOLVED IN: transmembrane transport; LOCATED IN: endomembrane system; EXPRESSED IN: 24 plant structures; EXPRESSED DURING: 15 growth stages; CONTAINS InterPro DOMAIN/s: UAA transporter (InterPro:IPR013657); BEST Arabidopsis thaliana protein match is: UDP-galactose transporter 1 (TAIR…	331	tr|A0A1U7ZWZ6|A0A1U7ZWZ6_NELNU UDP-galactose/UDP-glucose transporter 3	Nelumbo nucifera	Q9M9S6|UTR3_ARATH UDP-galactose/UDP-glucose transporter 3	Arabidopsis thaliana	turquoise	NA	KAJ8647036.1	19.0269	22.3252	15.4747	19.6893	18.3631	21.6409	25.8388	23.375	22.1139	27.0057	81.3413	84.6533	29.8235	24.6714	61.7993	18.8174	27.5507	22.3638	14.6071	14.2503	15.8611	11.3211	17.6947	13.4776
C-01	KAJ8647037	224	AT2G02800	AT2G02800-a	APK2B	protein kinase 2B	Encodes protein kinase APK2b.	protein kinase 2B (APK2B); FUNCTIONS IN: protein serine/threonine kinase activity, protein kinase activity, kinase activity, ATP binding; INVOLVED IN: protein amino acid phosphorylation; LOCATED IN: nucleus, plasma membrane, cytoplasm; EXPRESSED IN: 23 plant structures; EXPRESSED DURING: 13 growth stages; CONTAINS InterPro DOMAIN/s: Protein kinase, ATP binding site (InterPro:IPR017441), Protein k…	426	tr|A0A443NIS0|A0A443NIS0_9MAGN Protein kinase 2B, chloroplastic-like protein isoform X1	Cinnamomum micranthum f. kanehirae	O49840|PBL3_ARATH Probable serine/threonine-protein kinase PBL3	Arabidopsis thaliana	turquoise	NA	KAJ8647037.1	28.9399	19.4621	27.2664	27.3052	25.2321	24.0157	55.1582	75.5838	66.9191	41.4041	52.6727	50.6909	31.9949	31.813	52.555	11.6439	13.5502	15.0783	20.1159	9.52346	8.96155	13.1392	13.8499	10.4997
C-01	KAJ8647038	94	NA	NA						NA		NA		turquoise	NA	KAJ8647038.1	55.9715	50.722	54.4609	48.7706	39.2981	35.2792	81.5002	100.431	94.1272	52.173	73.9003	100.374	45.7351	54.0004	96.311	18.132	25.3726	23.4664	30.048	27.0435	36.0514	21.5979	23.2458	21.4321
C-01	KAJ8647039	206	AT5G48760	AT5G48760-a		Ribosomal protein L13 family protein		Ribosomal protein L13 family protein; FUNCTIONS IN: structural constituent of ribosome; INVOLVED IN: translation; LOCATED IN: cytosolic ribosome, cytosolic large ribosomal subunit, large ribosomal subunit; EXPRESSED IN: 22 plant structures; EXPRESSED DURING: 13 growth stages; CONTAINS InterPro DOMAIN/s: Ribosomal protein L13 (InterPro:IPR005822), Ribosomal protein L13, eukaryotic/archaeal (InterP…	206	tr|A0A443NCA6|A0A443NCA6_9MAGN 60S ribosomal protein L13a-4	Cinnamomum micranthum f. kanehirae	Q9FKC0|R13A4_ARATH Large ribosomal subunit protein uL13w	Arabidopsis thaliana	brown	NA	KAJ8647039.1	729.117	786.447	731.075	742.339	774.881	842.373	479.103	396.508	442.087	335.297	325.329	474.914	393.481	555.763	432.292	275.272	336.589	334.336	270.454	286.534	255.825	290.039	319.402	267.821
C-01	KAJ8647040	535	AT3G05240	AT3G05240-a	MEF19	mitochondrial editing factor 19	Encodes a pentatricopeptide repeat protein (PPR) protein involved in mitochondrial mRNA editing.	mitochondrial editing factor 19 (MEF19); CONTAINS InterPro DOMAIN/s: Pentatricopeptide repeat (InterPro:IPR002885); BEST Arabidopsis thaliana protein match is: SLOW GROWTH 1 (TAIR:AT2G22410.1); Has 38600 Blast hits to 13827 proteins in 232 species: Archae - 0; Bacteria - 10; Metazoa - 58; Fungi - 134; Plants - 37910; Viruses - 0; Other Eukaryotes - 488 (source: NCBI BLink).	565	tr|A0A834ZM84|A0A834ZM84_9MAGN Pentatricopeptide repeat-containing protein	Tetracentron sinense	Q9MA95|PP214_ARATH Putative pentatricopeptide repeat-containing protein At3g05240	Arabidopsis thaliana	blue	NA	KAJ8647040.1	1.45826	1.77861	1.43484	3.01038	2.66444	2.77889	1.34083	1.48251	1.69847	1.28202	1.56792	1.43764	2.53511	2.20911	0.641128	1.12606	0.856837	0.51444	1.01279	0.511443	0.086099	1.04854	0.720161	1.11953
C-01	KAJ8647041	360	AT3G47800	AT3G47800-a		Galactose mutarotase-like superfamily protein		Galactose mutarotase-like superfamily protein; FUNCTIONS IN: aldose 1-epimerase activity; INVOLVED IN: galactose metabolic process, hexose metabolic process, carbohydrate metabolic process; LOCATED IN: endomembrane system; EXPRESSED IN: 23 plant structures; EXPRESSED DURING: 14 growth stages; CONTAINS InterPro DOMAIN/s: Glycoside hydrolase-type carbohydrate-binding (InterPro:IPR011013), Aldose 1-…	358	tr|A0A8B9A951|A0A8B9A951_PHODC Aldose 1-epimerase	Phoenix dactylifera	NA		blue	NA	KAJ8647041.1	27.1088	26.1724	9.20831	32.0901	29.6778	30.9761	20.1614	16.5282	17.0371	23.9556	16.0835	18.583	31.1229	41.1746	22.4723	3.99349	2.90604	3.25005	3.90609	5.89431	2.88298	1.76815	3.40893	2.21868
C-01	KAJ8647042	141	NA	NA						tr|A0A443NIP0|A0A443NIP0_9MAGN Uncharacterized protein	Cinnamomum micranthum f. kanehirae	NA		NA	NA	KAJ8647042.1	0	0.000103	0	0	0.000202	6e-05	0	0.502955	0	0.159245	0	0	0	0.106447	0	0	0	0.187235	0	0	0	0.139029	0.158361	0.061318
C-01	KAJ8647043	128	AT2G35290	AT2G35290		unknown protein; Has 39 Blast hits to 39 proteins in 10 species: Archae - 0; Bacteria - 0; Metazoa - 0; Fungi - 0; Plants - 39; Viruses - 0; Other Eukaryotes - 0 (source: NCBI BLink).		unknown protein; Has 39 Blast hits to 39 proteins in 10 species: Archae - 0; Bacteria - 0; Metazoa - 0; Fungi - 0; Plants - 39; Viruses - 0; Other Eukaryotes - 0 (source: NCBI BLink).	121	tr|A0A443NIS2|A0A443NIS2_9MAGN Auxin responsive SAUR protein	Cinnamomum micranthum f. kanehirae	NA		midnightblue	NA	KAJ8647043.1	5.48163	4.00108	14.1223	3.13983	4.74082	2.38923	9.68997	5.85933	9.66178	11.7865	4.32568	6.68869	6.05926	8.01462	12.0165	0.296488	0.284688	0.36141	0.564059	8.25487	1.48536	36.5779	43.6506	36.437
C-01	KAJ8647044	648	AT5G64550	AT5G64550-a		loricrin-related		loricrin-related; BEST Arabidopsis thaliana protein match is: loricrin-related (TAIR:AT5G09670.1); Has 1807 Blast hits to 1807 proteins in 277 species: Archae - 0; Bacteria - 0; Metazoa - 736; Fungi - 347; Plants - 385; Viruses - 0; Other Eukaryotes - 339 (source: NCBI BLink).	634	tr|A0A443NIS9|A0A443NIS9_9MAGN Putative WRKY transcription factor 19	Cinnamomum micranthum f. kanehirae	NA		turquoise	NA	KAJ8647044.1	10.9582	8.89977	26.6006	14.1627	15.5588	12.5151	24.1076	22.8915	18.5225	20.2963	30.363	12.8187	19.7468	15.5921	11.9285	5.83792	6.50569	8.17556	11.2337	7.99313	0.561233	8.45432	7.13885	7.292
C-01	KAJ8647045	712	AT5G64840	AT5G64840	GCN5, ATGCN5	general control non-repressible 5	member of GCN subfamily	general control non-repressible 5 (GCN5); CONTAINS InterPro DOMAIN/s: ATPase, AAA+ type, core (InterPro:IPR003593), ABC transporter-like (InterPro:IPR003439), ABC transporter, conserved site (InterPro:IPR017871); BEST Arabidopsis thaliana protein match is: ABC transporter family protein (TAIR:AT5G09930.1); Has 1807 Blast hits to 1807 proteins in 277 species: Archae - 0; Bacteria - 0; Metazoa - 73…	692	tr|A0A3S3N0C1|A0A3S3N0C1_9MAGN ABC transporter F family member 5	Cinnamomum micranthum f. kanehirae	Q9LV93|AB5F_ARATH ABC transporter F family member 5	Arabidopsis thaliana	salmon	NA	KAJ8647045.1	23.8242	14.7912	43.078	25.7261	23.8187	22.6637	37.5555	44.1846	36.2104	31.8176	33.2687	18.7418	32.0137	20.7701	14.7984	38.2138	36.3668	38.431	42.2928	35.8613	5.5237	30.0618	30.2989	28.859
C-01	KAJ8647046	724	AT4G39530	AT4G39530		Tetratricopeptide repeat (TPR)-like superfamily protein		Tetratricopeptide repeat (TPR)-like superfamily protein; FUNCTIONS IN: binding; INVOLVED IN: biological_process unknown; EXPRESSED IN: 20 plant structures; EXPRESSED DURING: 12 growth stages; CONTAINS InterPro DOMAIN/s: Pentatricopeptide repeat (InterPro:IPR002885), Tetratricopeptide-like helical (InterPro:IPR011990); BEST Arabidopsis thaliana protein match is: Pentatricopeptide repeat (PPR) supe…	834	tr|A0A200R2Z5|A0A200R2Z5_9MAGN Pentatricopeptide repeat	Macleaya cordata	Q9SVA5|PP357_ARATH Pentatricopeptide repeat-containing protein At4g39530	Arabidopsis thaliana	NA	NA	KAJ8647046.1	0.339286	0.344037	0.187405	0.296629	0.238898	0.468442	0.158792	0.831395	0.35951	0.253833	0.35779	0.063491	0.588014	0.192078	0.017174	0.132674	0.228384	0.345529	0.120226	0.050035	0	0.173556	0.119463	0.117896
C-01	KAJ8647047	765	AT5G64570	AT5G64570-a	XYL4, ATBXL4	beta-D-xylosidase 4	Encodes a beta-d-xylosidase that belongs to family 3 of glycoside hydrolases.	beta-D-xylosidase 4 (XYL4); FUNCTIONS IN: xylan 1,4-beta-xylosidase activity, hydrolase activity, hydrolyzing O-glycosyl compounds; INVOLVED IN: xylan catabolic process; LOCATED IN: apoplast, cell wall; EXPRESSED IN: 24 plant structures; EXPRESSED DURING: 13 growth stages; CONTAINS InterPro DOMAIN/s: Glycoside hydrolase, family 3, N-terminal (InterPro:IPR001764), Glycoside hydrolase, family 3, C-…	784	tr|A0A834ZBL1|A0A834ZBL1_9MAGN Fibronectin type III-like domain-containing protein	Tetracentron sinense	A5JTQ3|XYL2_MEDSV Beta-xylosidase/alpha-L-arabinofuranosidase 2	Medicago sativa subsp. varia	blue	NA	KAJ8647047.1	104.381	76.3659	173.215	90.8199	82.8862	89.2068	71.4728	89.7841	84.7565	60.6671	32.8922	96.5388	76.8761	64.1455	90.4883	3.77418	3.92109	4.33333	0	0.011889	0.308424	0.384455	0.658926	0.866433
C-01	KAJ8647048	358	AT4G09670	AT4G09670-a		Oxidoreductase family protein		Oxidoreductase family protein; FUNCTIONS IN: oxidoreductase activity, binding, catalytic activity; INVOLVED IN: oxidation reduction, metabolic process; LOCATED IN: cellular_component unknown; EXPRESSED IN: 23 plant structures; EXPRESSED DURING: 13 growth stages; CONTAINS InterPro DOMAIN/s: Oxidoreductase, N-terminal (InterPro:IPR000683), Oxidoreductase, C-terminal (InterPro:IPR004104), NAD(P)-bin…	362	tr|A0A3S3Q464|A0A3S3Q464_9MAGN Gfo/Idh/MocA-like oxidoreductase N-terminal domain-containing protein	Cinnamomum micranthum f. kanehirae	Q9SZ83|Y4967_ARATH Uncharacterized oxidoreductase At4g09670	Arabidopsis thaliana	black	NA	KAJ8647048.1	8.72111	9.67692	19.1077	21.1023	19.5463	21.6324	36.7982	45.6082	44.0658	52.4273	42.246	13.8937	38.0029	41.4186	19.2036	264.486	198.135	201.007	144.843	48.6966	94.6922	311.298	102.234	111.042
C-01	KAJ8647049	568	AT5G48100	AT5G48100-a	TT10, LAC15, ATLAC15	Laccase/Diphenol oxidase family protein	Encodes a protein that is similar to laccase-like polyphenol oxidases. Involved in lignin and flavonoids biosynthesis. It has four conserved copper binding domains. Expressed in developing testa, where it colocalizes with the flavonoid end products proanthocyanidins and flavonols. Mutant plants exhibited a delay in developmentally determined browning of the testa, characterized by the pale brown …	TRANSPARENT TESTA 10 (TT10); FUNCTIONS IN: copper ion binding, laccase activity; INVOLVED IN: lignin biosynthetic process, response to copper ion, flavonoid biosynthetic process; LOCATED IN: endomembrane system, apoplast; EXPRESSED IN: 8 plant structures; EXPRESSED DURING: L mature pollen stage, M germinated pollen stage, 4 anthesis, seedling growth, seed development stages; CONTAINS InterPro DOM…	565	tr|A0A443NIT5|A0A443NIT5_9MAGN Laccase	Cinnamomum micranthum f. kanehirae	Q84J37|LAC15_ARATH Laccase-15	Arabidopsis thaliana	red	NA	KAJ8647049.1	0.644765	0.139917	2.42075	1e-06	0.026612	0.122832	0.299199	0.195179	0.271846	0.058109	8.03707	0.320649	5.58542	1.00764	0.702484	18.8209	28.6701	28.7301	26.1039	54.765	12.7275	65.6776	91.2632	88.6624
C-01	KAJ8647050	540	AT5G64570	AT5G64570-b	XYL4, ATBXL4	beta-D-xylosidase 4	Encodes a beta-d-xylosidase that belongs to family 3 of glycoside hydrolases.	beta-D-xylosidase 4 (XYL4); FUNCTIONS IN: xylan 1,4-beta-xylosidase activity, hydrolase activity, hydrolyzing O-glycosyl compounds; INVOLVED IN: xylan catabolic process; LOCATED IN: apoplast, cell wall; EXPRESSED IN: 24 plant structures; EXPRESSED DURING: 13 growth stages; CONTAINS InterPro DOMAIN/s: Glycoside hydrolase, family 3, N-terminal (InterPro:IPR001764), Glycoside hydrolase, family 3, C-…	784	tr|A0A978UUI3|A0A978UUI3_ZIZJJ Fibronectin type III-like domain-containing protein	Ziziphus jujuba var. spinosa	A5JTQ3|XYL2_MEDSV Beta-xylosidase/alpha-L-arabinofuranosidase 2	Medicago sativa subsp. varia	blue	NA	KAJ8647050.1	12.9426	10.9658	23.6581	11.2997	11.7925	11.5881	11.1611	13.6295	14.1901	6.6621	3.39523	13.4344	8.92075	8.87997	12.1009	0.247319	0.25087	0.211894	0	0	0.098099	0.020656	0.040023	0.013615
C-01	KAJ8647051	358	AT4G09670	AT4G09670-b		Oxidoreductase family protein		Oxidoreductase family protein; FUNCTIONS IN: oxidoreductase activity, binding, catalytic activity; INVOLVED IN: oxidation reduction, metabolic process; LOCATED IN: cellular_component unknown; EXPRESSED IN: 23 plant structures; EXPRESSED DURING: 13 growth stages; CONTAINS InterPro DOMAIN/s: Oxidoreductase, N-terminal (InterPro:IPR000683), Oxidoreductase, C-terminal (InterPro:IPR004104), NAD(P)-bin…	362	tr|A0A3S3Q464|A0A3S3Q464_9MAGN Gfo/Idh/MocA-like oxidoreductase N-terminal domain-containing protein	Cinnamomum micranthum f. kanehirae	Q9SZ83|Y4967_ARATH Uncharacterized oxidoreductase At4g09670	Arabidopsis thaliana	black	NA	KAJ8647051.1	9.95642	10.7291	20.7568	20.8304	18.7911	20.6115	38.5997	47.7178	44.3217	53.4678	41.6848	14.153	37.9531	42.726	20.5075	230.143	180.129	181.699	207.567	64.0608	124.08	286.467	97.1481	106.692
C-01	KAJ8647052	568	AT5G48100	AT5G48100-b	TT10, LAC15, ATLAC15	Laccase/Diphenol oxidase family protein	Encodes a protein that is similar to laccase-like polyphenol oxidases. Involved in lignin and flavonoids biosynthesis. It has four conserved copper binding domains. Expressed in developing testa, where it colocalizes with the flavonoid end products proanthocyanidins and flavonols. Mutant plants exhibited a delay in developmentally determined browning of the testa, characterized by the pale brown …	TRANSPARENT TESTA 10 (TT10); FUNCTIONS IN: copper ion binding, laccase activity; INVOLVED IN: lignin biosynthetic process, response to copper ion, flavonoid biosynthetic process; LOCATED IN: endomembrane system, apoplast; EXPRESSED IN: 8 plant structures; EXPRESSED DURING: L mature pollen stage, M germinated pollen stage, 4 anthesis, seedling growth, seed development stages; CONTAINS InterPro DOM…	565	tr|A0A443NIT5|A0A443NIT5_9MAGN Laccase	Cinnamomum micranthum f. kanehirae	Q84J37|LAC15_ARATH Laccase-15	Arabidopsis thaliana	red	NA	KAJ8647052.1	0.72648	0.277236	8.00068	0	0.130688	0.070176	0.099657	0.052506	0.019498	0	0.447139	0.018344	0.287611	0.210266	0.01543	1.24611	1.85774	1.70947	2.51622	6.53661	1.51055	4.99136	7.02639	6.95905
C-01	KAJ8647053	133	NA	NA						NA		NA		NA	NA	KAJ8647053.1	5e-06	5e-06	6e-06	1e-05	0	0.003995	0	2.7e-05	0	0	0	0	5.7e-05	3.8e-05	0	0.000315	0.000167	0	2e-06	0.000108	0	0.000175	9e-06	0
C-01	KAJ8647054	324	AT2G21960	AT2G21960		unknown protein; LOCATED IN: chloroplast; EXPRESSED IN: 22 plant structures; EXPRESSED DURING: 13 growth stages; BEST Arabidopsis thaliana protein match is: unknown protein (TAIR:AT1G56180); Has 224 Blast hits to 222 proteins in 59 species: Archae - 0; Bacteria - 65; Metazoa - 0; Fungi - 0; Plants - 134; Viruses - 0; Other Eukaryotes - 25 (source: NCBI BLink).		unknown protein; LOCATED IN: chloroplast; EXPRESSED IN: 22 plant structures; EXPRESSED DURING: 13 growth stages; BEST Arabidopsis thaliana protein match is: unknown protein (TAIR:AT1G56180.1); Has 224 Blast hits to 222 proteins in 59 species: Archae - 0; Bacteria - 65; Metazoa - 0; Fungi - 0; Plants - 134; Viruses - 0; Other Eukaryotes - 25 (source: NCBI BLink).	332	tr|A0A443NIS1|A0A443NIS1_9MAGN Uncharacterized protein	Cinnamomum micranthum f. kanehirae	NA		brown	NA	KAJ8647054.1	0.659923	1.39524	0.564411	1.13349	1.55894	0.808608	0.142592	0.330832	0.076769	0.21888	0.126455	1.2364	0.408233	0.136054	0.797604	0.159645	0.060786	0.138585	0.049001	0.289035	0	0	0.169319	0.110558
C-01	KAJ8647055	207	AT2G21970	AT2G21970	2002-09-01	stress enhanced protein 2	stress enhanced protein 2 (SEP2) chlorophyll a/b-binding protein	stress enhanced protein 2 (SEP2); Has 34 Blast hits to 34 proteins in 10 species: Archae - 0; Bacteria - 0; Metazoa - 0; Fungi - 0; Plants - 34; Viruses - 0; Other Eukaryotes - 0 (source: NCBI BLink).	202	tr|A0A3S4NKI1|A0A3S4NKI1_9MAGN Stress enhanced protein 2, chloroplastic	Cinnamomum micranthum f. kanehirae	Q9SJ02|STEP2_ARATH Stress enhanced protein 2, chloroplastic	Arabidopsis thaliana	black	NA	KAJ8647055.1	1.5e-05	0.100031	0	0.038942	0.107651	0	0.72149	0.233556	1.15946	0.622848	1.44205	0	0.088136	3.7e-05	0.365588	2.28614	1.10188	1.37582	0.663417	1.17723	1.03836	0.810521	0.498127	0.998456
C-01	KAJ8647056	382	AT5G07900	AT5G07900-a		Mitochondrial transcription termination factor family protein		Mitochondrial transcription termination factor family protein; FUNCTIONS IN: molecular_function unknown; INVOLVED IN: biological_process unknown; LOCATED IN: membrane; EXPRESSED IN: 17 plant structures; EXPRESSED DURING: 11 growth stages; CONTAINS InterPro DOMAIN/s: Mitochodrial transcription termination factor-related (InterPro:IPR003690); BEST Arabidopsis thaliana protein match is: Mitochondria…	405	tr|A0A443NIQ6|A0A443NIQ6_9MAGN Mitochodrial transcription termination factor-related	Cinnamomum micranthum f. kanehirae	NA		turquoise	NA	KAJ8647056.1	10.2376	9.77068	12.3501	8.26086	8.56123	7.40657	17.442	13.3166	15.8964	15.5286	13.7701	9.85545	18.7567	15.4923	7.39463	9.19097	10.6183	8.30329	9.11229	7.12223	1.55767	9.18698	7.15254	6.47435
C-01	KAJ8647057	337	AT5G07900	AT5G07900-b		Mitochondrial transcription termination factor family protein		Mitochondrial transcription termination factor family protein; FUNCTIONS IN: molecular_function unknown; INVOLVED IN: biological_process unknown; LOCATED IN: membrane; EXPRESSED IN: 17 plant structures; EXPRESSED DURING: 11 growth stages; CONTAINS InterPro DOMAIN/s: Mitochodrial transcription termination factor-related (InterPro:IPR003690); BEST Arabidopsis thaliana protein match is: Mitochondria…	405	tr|A0A443NIP9|A0A443NIP9_9MAGN Mitochodrial transcription termination factor-related	Cinnamomum micranthum f. kanehirae	NA		turquoise	NA	KAJ8647057.1	8.78468	8.57932	8.30032	8.06495	6.08999	6.04012	15.8215	14.3636	19.1765	11.502	10.7888	8.62543	11.7284	10.3909	7.00487	12.1568	12.148	10.8885	7.98409	7.85596	4.1537	9.97748	8.28089	7.70225
C-01	KAJ8647058	379	AT5G07900	AT5G07900-c		Mitochondrial transcription termination factor family protein		Mitochondrial transcription termination factor family protein; FUNCTIONS IN: molecular_function unknown; INVOLVED IN: biological_process unknown; LOCATED IN: membrane; EXPRESSED IN: 17 plant structures; EXPRESSED DURING: 11 growth stages; CONTAINS InterPro DOMAIN/s: Mitochodrial transcription termination factor-related (InterPro:IPR003690); BEST Arabidopsis thaliana protein match is: Mitochondria…	405	tr|A0A443NIQ6|A0A443NIQ6_9MAGN Mitochodrial transcription termination factor-related	Cinnamomum micranthum f. kanehirae	NA		turquoise	NA	KAJ8647058.1	4.16127	5.86551	9.01873	6.7643	7.17507	7.60342	11.9234	11.0085	13.8919	10.2871	8.83041	6.12833	11.8776	11.5901	6.7839	11.0625	8.51228	6.93968	5.35232	5.61215	1.00808	9.53816	7.1876	7.50864
C-01	KAJ8647059	421	AT5G07900	AT5G07900-d		Mitochondrial transcription termination factor family protein		Mitochondrial transcription termination factor family protein; FUNCTIONS IN: molecular_function unknown; INVOLVED IN: biological_process unknown; LOCATED IN: membrane; EXPRESSED IN: 17 plant structures; EXPRESSED DURING: 11 growth stages; CONTAINS InterPro DOMAIN/s: Mitochodrial transcription termination factor-related (InterPro:IPR003690); BEST Arabidopsis thaliana protein match is: Mitochondria…	405	tr|A0A443NIQ6|A0A443NIQ6_9MAGN Mitochodrial transcription termination factor-related	Cinnamomum micranthum f. kanehirae	NA		yellow	NA	KAJ8647059.1	0.545135	1.05734	3.57088	0.930317	1.45498	1.84706	5.21112	3.9356	5.08169	4.85815	4.81008	2.18588	3.69072	3.55387	2.69012	1.79851	2.30967	2.94919	1.88445	1.08491	1.55784	2.84393	1.60208	1.69299
C-01	KAJ8647060	80	AT4G39610	AT4G39610		Protein of unknown function, DUF617		Protein of unknown function, DUF617; FUNCTIONS IN: molecular_function unknown; INVOLVED IN: biological_process unknown; LOCATED IN: chloroplast; EXPRESSED IN: 9 plant structures; EXPRESSED DURING: L mature pollen stage, M germinated pollen stage, 4 anthesis, C globular stage, petal differentiation and expansion stage; CONTAINS InterPro DOMAIN/s: Protein of unknown function DUF617, plant (InterPro…	264	tr|A0A443NIT3|A0A443NIT3_9MAGN Protein MIZU-KUSSEI 1-like protein	Cinnamomum micranthum f. kanehirae	NA		NA	NA	KAJ8647060.1	0	0	0	0	0	0	0	0	0	0	0	0	7.2e-05	0	0	0.000223	0	0	0	0	0	0	0	0
C-01	KAJ8647061	196	AT1G61990	AT1G61990-a		Mitochondrial transcription termination factor family protein		Mitochondrial transcription termination factor family protein; CONTAINS InterPro DOMAIN/s: Mitochodrial transcription termination factor-related (InterPro:IPR003690); BEST Arabidopsis thaliana protein match is: Mitochondrial transcription termination factor family protein (TAIR:AT1G61960.1); Has 813 Blast hits to 783 proteins in 30 species: Archae - 0; Bacteria - 0; Metazoa - 3; Fungi - 0; Plants…	414	tr|A0A443NIQ6|A0A443NIQ6_9MAGN Mitochodrial transcription termination factor-related	Cinnamomum micranthum f. kanehirae	NA		turquoise	NA	KAJ8647061.1	2.85541	0.376206	3.17533	2.818	1.87401	2.15807	1.87383	2.47002	1.33683	3.40357	2.2413	2.02129	2.66144	2.02852	1.83121	3.90337	2.75802	3.93662	0.51464	0.19784	0.062782	1.76232	1.51626	1.79555
C-01	KAJ8647062	236	AT2G21990	AT2G21990-a		Protein of unknown function, DUF617		Protein of unknown function, DUF617; FUNCTIONS IN: molecular_function unknown; INVOLVED IN: biological_process unknown; LOCATED IN: chloroplast; EXPRESSED IN: sepal, male gametophyte, flower, pollen tube; EXPRESSED DURING: L mature pollen stage, M germinated pollen stage, 4 anthesis; CONTAINS InterPro DOMAIN/s: Protein of unknown function DUF617, plant (InterPro:IPR006460); BEST Arabidopsis thali…	252	tr|A0A443NIT3|A0A443NIT3_9MAGN Protein MIZU-KUSSEI 1-like protein	Cinnamomum micranthum f. kanehirae	O22227|MIZ1_ARATH Protein MIZU-KUSSEI 1	Arabidopsis thaliana	NA	NA	KAJ8647062.1	5e-06	0	0	0	0	0	0	2.7e-05	0.001872	0	0	0	0	3.3e-05	0.097858	0.002103	0.000186	0	2e-06	0	0	0.000126	0.098776	0
C-01	KAJ8647063	87	NA	NA						tr|A0A3S3NRR3|A0A3S3NRR3_9MAGN Uncharacterized protein	Cinnamomum micranthum f. kanehirae	NA		black	NA	KAJ8647063.1	1.17144	0.723014	0.296898	0.437636	0.098166	0.262679	2.07675	0.886806	0.702085	1.1247	1.51459	0.950059	1.75913	0.639402	0.240227	0.284721	1.93302	2.02032	3.0709	0	2.69273	1.34563	0.723878	1.0184
C-01	KAJ8647064	1283	AT2G22010	AT2G22010	RKP	related to KPC1	Encodes a protein predicted to act as a RING E3 ubiquitin ligase. It appears to regulate the stability of the KRP1/ICK1 cyclin dependent kinase inhibitor. Induced by beet severe curly virus (BSCTV) C4 protein.	related to KPC1 (RKP); FUNCTIONS IN: zinc ion binding; INVOLVED IN: regulation of cell cycle, response to virus, proteolysis involved in cellular protein catabolic process; EXPRESSED IN: 25 plant structures; EXPRESSED DURING: 15 growth stages; CONTAINS InterPro DOMAIN/s: Zinc finger, RING-type (InterPro:IPR001841), SPla/RYanodine receptor subgroup (InterPro:IPR018355), B302 (SPRY)-like (InterPro:…	1283	tr|A0A3S3MEL0|A0A3S3MEL0_9MAGN RING-type E3 ubiquitin transferase	Cinnamomum micranthum f. kanehirae	Q9SIZ8|RKP_ARATH E3 ubiquitin-protein ligase RKP	Arabidopsis thaliana	yellow	NA	KAJ8647064.1	2.89337	1.54069	5.38619	3.28208	3.48528	2.73548	12.408	14.1596	12.7446	9.96145	19.8284	4.81651	12.6343	8.12139	4.87453	15.8674	10.5914	12.9718	5.76028	2.4792	1.73776	2.6773	2.26342	2.81877
C-01	KAJ8647065	342	AT5G10010	AT5G10010		unknown protein; FUNCTIONS IN: molecular_function unknown; INVOLVED IN: biological_process unknown; LOCATED IN: nucleolus; EXPRESSED IN: 25 plant structures; EXPRESSED DURING: 15 growth stages; BEST Arabidopsis thaliana protein match is: unknown protein (TAIR:AT5G64910); Has 33260 Blast hits to 16857 proteins in 1270 species: Archae - 88; Bacteria - 3040; Metazoa - 11915; Fungi - 3137; Plants - 1…		unknown protein; FUNCTIONS IN: molecular_function unknown; INVOLVED IN: biological_process unknown; LOCATED IN: nucleolus; EXPRESSED IN: 25 plant structures; EXPRESSED DURING: 15 growth stages; BEST Arabidopsis thaliana protein match is: unknown protein (TAIR:AT5G64910.1); Has 33260 Blast hits to 16857 proteins in 1270 species: Archae - 88; Bacteria - 3040; Metazoa - 11915; Fungi - 3137; Plants -…	434	tr|A0A443NIU3|A0A443NIU3_9MAGN Putative ATP/GTP binding protein	Cinnamomum micranthum f. kanehirae	A2RVJ8|HIT4_ARATH Protein HEAT INTOLERANT 4	Arabidopsis thaliana	turquoise	NA	KAJ8647065.1	43.3504	32.3318	33.4307	39.3895	42.0474	36.9155	85.0348	99.4634	89.7358	43.2284	102.507	201.8	50.794	51.9776	139.617	51.62	42.8903	44.0548	44.9164	22.105	9.79815	41.782	28.91	29.5757
C-01	KAJ8647066	210	AT4G14540	AT4G14540-a	NF-YB3	nuclear factor Y, subunit B3		nuclear factor Y, subunit B3 (NF-YB3); FUNCTIONS IN: sequence-specific DNA binding transcription factor activity; INVOLVED IN: regulation of transcription, DNA-dependent; LOCATED IN: nucleus, intracellular; EXPRESSED IN: 21 plant structures; EXPRESSED DURING: 13 growth stages; CONTAINS InterPro DOMAIN/s: Transcription factor, CBFA/NFYB, DNA topoisomerase (InterPro:IPR003957), Transcription factor…	161	tr|A0A443NIT8|A0A443NIT8_9MAGN Nuclear transcription factor Y subunit B-1-like protein	Cinnamomum micranthum f. kanehirae	O23310|NFYB3_ARATH Nuclear transcription factor Y subunit B-3	Arabidopsis thaliana	purple	NF-YB	KAJ8647066.1	0	0	0	0	0	0	0	0	0	0.319073	0.187163	0	0.274682	0.193729	0.136018	0	0	0.267719	1.18806	0.056922	0	1.66209	0.755845	0.291386
C-01	KAJ8647067	1055	AT5G10020	AT5G10020-a		Leucine-rich receptor-like protein kinase family protein		Leucine-rich receptor-like protein kinase family protein; FUNCTIONS IN: protein serine/threonine kinase activity, protein kinase activity, ATP binding; INVOLVED IN: transmembrane receptor protein tyrosine kinase signaling pathway, protein amino acid phosphorylation; LOCATED IN: cytosol, plasma membrane; EXPRESSED IN: 23 plant structures; EXPRESSED DURING: 13 growth stages; CONTAINS InterPro DOMAI…	1048	tr|A0A3S3Q330|A0A3S3Q330_9MAGN Putative inactive receptor kinase	Cinnamomum micranthum f. kanehirae	Q0WR59|Y5020_ARATH Probable inactive receptor kinase At5g10020	Arabidopsis thaliana	turquoise	NA	KAJ8647067.1	6.37101	4.8054	10.1095	6.75027	6.14538	5.89299	10.2918	10.5908	10.1502	13.0076	14.4927	9.37968	13.157	9.00043	5.95599	3.24839	3.89938	4.84222	7.75987	4.30768	1.74886	3.81812	3.62102	3.8478
C-01	KAJ8647068	420	AT5G64950	AT5G64950-a		Mitochondrial transcription termination factor family protein		Mitochondrial transcription termination factor family protein; FUNCTIONS IN: molecular_function unknown; INVOLVED IN: biological_process unknown; LOCATED IN: mitochondrion; EXPRESSED IN: 23 plant structures; EXPRESSED DURING: 13 growth stages; CONTAINS InterPro DOMAIN/s: Mitochodrial transcription termination factor-related (InterPro:IPR003690); BEST Arabidopsis thaliana protein match is: Mitocho…	391	tr|A0A443NIT2|A0A443NIT2_9MAGN Putative mitochodrial transcription termination factor	Cinnamomum micranthum f. kanehirae	NA		cyan	NA	KAJ8647068.1	14.6479	10.1912	13.3695	14.5671	11.8874	13.8191	18.428	22.6028	19.659	16.0431	16.2722	7.60598	20.5909	25.5646	9.35625	27.7762	27.5188	29.6913	11.2164	6.59953	17.3028	14.7682	10.0257	8.55316
C-01	KAJ8647069	459	AT5G39050	AT5G39050-a		HXXXD-type acyl-transferase family protein		HXXXD-type acyl-transferase family protein; FUNCTIONS IN: transferase activity, transferring acyl groups other than amino-acyl groups, transferase activity; INVOLVED IN: biological_process unknown; LOCATED IN: cellular_component unknown; EXPRESSED IN: 21 plant structures; EXPRESSED DURING: 13 growth stages; CONTAINS InterPro DOMAIN/s: Transferase (InterPro:IPR003480); BEST Arabidopsis thaliana pr…	469	tr|A0A443NIR7|A0A443NIR7_9MAGN Malonyl-coenzyme A:anthocyanin 3-O-glucoside-6''-O-malonyltransferase-like protein	Cinnamomum micranthum f. kanehirae	Q9LRQ8|PMAT2_ARATH Phenolic glucoside malonyltransferase 2	Arabidopsis thaliana	NA	NA	KAJ8647069.1	0.106806	0	0.460754	0.145512	0.193506	0.0425	0.215854	0	0.201633	0.311522	0.330202	0.464146	0.091658	0.307719	0.403123	0.100454	0.131223	0.135736	0.37868	0.179742	0.448383	0.396219	0.357131	0.27773
C-01	KAJ8647070	469	AT5G39050	AT5G39050-b		HXXXD-type acyl-transferase family protein		HXXXD-type acyl-transferase family protein; FUNCTIONS IN: transferase activity, transferring acyl groups other than amino-acyl groups, transferase activity; INVOLVED IN: biological_process unknown; LOCATED IN: cellular_component unknown; EXPRESSED IN: 21 plant structures; EXPRESSED DURING: 13 growth stages; CONTAINS InterPro DOMAIN/s: Transferase (InterPro:IPR003480); BEST Arabidopsis thaliana pr…	469	tr|A0A443NIR7|A0A443NIR7_9MAGN Malonyl-coenzyme A:anthocyanin 3-O-glucoside-6''-O-malonyltransferase-like protein	Cinnamomum micranthum f. kanehirae	Q9LR73|3AT2_ARATH Coumaroyl-CoA:anthocyanidin 3-O-glucoside-6''-O-coumaroyltransferase 2	Arabidopsis thaliana	NA	NA	KAJ8647070.1	0.376055	0.468356	0.492643	0.246526	0.247175	0.259079	0.731818	0	0.579427	0.800961	1.22552	0.221736	0.192029	0.516198	0.018414	0.328829	0.225608	0.188856	0.216571	0.187088	0	0.303463	0.348308	0.418895
C-01	KAJ8647071	466	AT5G39050	AT5G39050-c		HXXXD-type acyl-transferase family protein		HXXXD-type acyl-transferase family protein; FUNCTIONS IN: transferase activity, transferring acyl groups other than amino-acyl groups, transferase activity; INVOLVED IN: biological_process unknown; LOCATED IN: cellular_component unknown; EXPRESSED IN: 21 plant structures; EXPRESSED DURING: 13 growth stages; CONTAINS InterPro DOMAIN/s: Transferase (InterPro:IPR003480); BEST Arabidopsis thaliana pr…	469	tr|A0A443NIR7|A0A443NIR7_9MAGN Malonyl-coenzyme A:anthocyanin 3-O-glucoside-6''-O-malonyltransferase-like protein	Cinnamomum micranthum f. kanehirae	Q940Z5|PMAT1_ARATH Phenolic glucoside malonyltransferase 1	Arabidopsis thaliana	NA	NA	KAJ8647071.1	0	0	0	0	0	0	0.098095	0	9e-06	0.025403	0.012584	0.044701	0	0	0	0.244719	0.360785	0.655042	0	0.024015	0	0	0.029582	0.021495
C-01	KAJ8647072	110	NA	NA						tr|A0A443NIR7|A0A443NIR7_9MAGN Malonyl-coenzyme A:anthocyanin 3-O-glucoside-6''-O-malonyltransferase-like protein	Cinnamomum micranthum f. kanehirae	Q589Y0|MAT1_TOBAC Phenolic glucoside malonyltransferase 1	Nicotiana tabacum	blue	NA	KAJ8647072.1	1.41414	1.53582	6.9116	4.82287	2.84344	4.98839	5.71071	6.37546	6.13069	11.5028	2.46539	4.13178	8.02768	6.73043	2.20713	0.560894	1.17562	1.03172	0.695539	1.75596	4.53749	0.077854	0	0.701875
C-01	KAJ8647073	293	AT3G29670	AT3G29670-a		HXXXD-type acyl-transferase family protein		HXXXD-type acyl-transferase family protein; FUNCTIONS IN: transferase activity, transferring acyl groups other than amino-acyl groups, transferase activity; INVOLVED IN: biological_process unknown; LOCATED IN: cellular_component unknown; EXPRESSED IN: stem, inflorescence meristem, hypocotyl, flower; EXPRESSED DURING: petal differentiation and expansion stage; CONTAINS InterPro DOMAIN/s: Transfera…	451	tr|A0A443NIR7|A0A443NIR7_9MAGN Malonyl-coenzyme A:anthocyanin 3-O-glucoside-6''-O-malonyltransferase-like protein	Cinnamomum micranthum f. kanehirae	Q940Z5|PMAT1_ARATH Phenolic glucoside malonyltransferase 1	Arabidopsis thaliana	blue	NA	KAJ8647073.1	4.29938	3.97636	18.5614	6.09956	6.38096	5.86919	8.62655	8.0401	9.26885	13.2641	2.97053	2.99944	9.58711	10.1816	2.60777	0.39332	1.17927	0.347258	1.41172	4.69407	6.50797	0.432231	0.727805	0.6641
C-01	KAJ8647074	468	AT5G39050	AT5G39050-d		HXXXD-type acyl-transferase family protein		HXXXD-type acyl-transferase family protein; FUNCTIONS IN: transferase activity, transferring acyl groups other than amino-acyl groups, transferase activity; INVOLVED IN: biological_process unknown; LOCATED IN: cellular_component unknown; EXPRESSED IN: 21 plant structures; EXPRESSED DURING: 13 growth stages; CONTAINS InterPro DOMAIN/s: Transferase (InterPro:IPR003480); BEST Arabidopsis thaliana pr…	469	tr|A0A443NIR7|A0A443NIR7_9MAGN Malonyl-coenzyme A:anthocyanin 3-O-glucoside-6''-O-malonyltransferase-like protein	Cinnamomum micranthum f. kanehirae	Q940Z5|PMAT1_ARATH Phenolic glucoside malonyltransferase 1	Arabidopsis thaliana	blue	NA	KAJ8647074.1	8.99546	7.77679	49.9346	12.9744	11.9896	14.0438	11.143	11.5994	12.4733	10.227	8.51529	3.90689	11.4388	15.3268	2.06315	5.79186	5.43615	5.5509	0.520851	1.35494	3.74482	0.623309	1.31143	1.69804
C-01	KAJ8647075	340	AT3G29670	AT3G29670-b		HXXXD-type acyl-transferase family protein		HXXXD-type acyl-transferase family protein; FUNCTIONS IN: transferase activity, transferring acyl groups other than amino-acyl groups, transferase activity; INVOLVED IN: biological_process unknown; LOCATED IN: cellular_component unknown; EXPRESSED IN: stem, inflorescence meristem, hypocotyl, flower; EXPRESSED DURING: petal differentiation and expansion stage; CONTAINS InterPro DOMAIN/s: Transfera…	451	tr|A0A3S3NF62|A0A3S3NF62_9MAGN Phenolic glucoside malonyltransferase 2-like protein	Cinnamomum micranthum f. kanehirae	Q8GSN8|3MAT_DAHPI Malonyl-coenzyme A:anthocyanin 3-O-glucoside-6''-O-malonyltransferase	Dahlia pinnata	NA	NA	KAJ8647075.1	0	0	0	0.020515	0	0.035937	0	0	0	0.113034	0	0.470661	0	0	0	0	0	0	0.055251	0.177973	0	0.113714	0	0
C-01	KAJ8647076	405	NA	NA						tr|A0A5C7IWQ9|A0A5C7IWQ9_9ROSI GAG-pre-integrase domain-containing protein	Acer yangbiense	P10978|POLX_TOBAC Retrovirus-related Pol polyprotein from transposon TNT 1-94	Nicotiana tabacum	NA	NA	KAJ8647076.1	0	0	0	0	0	0	0	0	0	0	0	0	0	0	0	0	0	0	0	0	0	0	0	0
C-01	KAJ8647077	117	NA	NA						tr|A0A2N9H9R9|A0A2N9H9R9_FAGSY Integrase catalytic domain-containing protein	Fagus sylvatica	NA		NA	NA	KAJ8647077.1	0	0	0	0	0	0	0	0	0	0	0	0	0	0	0	0	0	0	0	0	0	0	0	0
C-01	KAJ8647078	467	AT4G01070	AT4G01070-a	GT72B1, UGT72B1	UDP-Glycosyltransferase superfamily protein	the glycosyltransferase (UGT72B1) is involved in metabolizing xenobiotica (chloroaniline and chlorophenole). Comparison between wild type and knock-out mutant demonstrates the central role of this gene for metabolizing chloroaniline but significantly less for chlorophenole. The glucosyltransferase preferred UDP-xylose over UDP-glucose indicating its (additional) functioning as a xylosyltransferas…	GT72B1; FUNCTIONS IN: UDP-glycosyltransferase activity, UDP-glucosyltransferase activity, transferase activity, transferring glycosyl groups; INVOLVED IN: xenobiotic metabolic process, response to cyclopentenone, response to salt stress, response to toxin, xenobiotic catabolic process; EXPRESSED IN: 23 plant structures; EXPRESSED DURING: 15 growth stages; CONTAINS InterPro DOMAIN/s: UDP-glucurono…	480	tr|A0A3S3M7C3|A0A3S3M7C3_9MAGN UDP-glucosyltransferase family protein	Cinnamomum micranthum f. kanehirae	Q9AR73|HQGT_RAUSE Hydroquinone glucosyltransferase	Rauvolfia serpentina	NA	NA	KAJ8647078.1	0	0	0.241559	0.094406	0.080332	0	0	0.054662	0	0.073938	0.033402	0.022303	0	0.130035	0.02032	0	0	0.120702	0.579351	0.168427	0.922194	0.223575	0.143821	0.017468
C-01	KAJ8647079	472	AT4G01070	AT4G01070-b	GT72B1, UGT72B1	UDP-Glycosyltransferase superfamily protein	the glycosyltransferase (UGT72B1) is involved in metabolizing xenobiotica (chloroaniline and chlorophenole). Comparison between wild type and knock-out mutant demonstrates the central role of this gene for metabolizing chloroaniline but significantly less for chlorophenole. The glucosyltransferase preferred UDP-xylose over UDP-glucose indicating its (additional) functioning as a xylosyltransferas…	GT72B1; FUNCTIONS IN: UDP-glycosyltransferase activity, UDP-glucosyltransferase activity, transferase activity, transferring glycosyl groups; INVOLVED IN: xenobiotic metabolic process, response to cyclopentenone, response to salt stress, response to toxin, xenobiotic catabolic process; EXPRESSED IN: 23 plant structures; EXPRESSED DURING: 15 growth stages; CONTAINS InterPro DOMAIN/s: UDP-glucurono…	480	tr|A0A3S3M7C3|A0A3S3M7C3_9MAGN UDP-glucosyltransferase family protein	Cinnamomum micranthum f. kanehirae	Q9AR73|HQGT_RAUSE Hydroquinone glucosyltransferase	Rauvolfia serpentina	turquoise	NA	KAJ8647079.1	39.1442	31.1903	118.021	54.5085	57.6228	55.0641	110.244	91.3324	106.13	68.2081	72.5056	11.418	55.4075	60.9399	5.7473	163.761	128.483	132.95	49.6372	32.3161	54.4747	34.6353	22.6324	24.9015
C-01	KAJ8647080	93	NA	NA						tr|A0A3S3ML55|A0A3S3ML55_9MAGN Heavy metal-associated isoprenylated plant protein 3	Cinnamomum micranthum f. kanehirae	NA		brown	NA	KAJ8647080.1	0	0.315729	1.74429	1.43435	0.762406	0.679092	0.473899	1.23207	0.434334	0	0.289876	0	0.124373	0.313564	0.35226	0.265851	0.088847	0.163456	0.266297	0.189541	0.858833	0.238157	0.412319	0.102337
C-01	KAJ8647081	113	AT1G34245	AT1G34245-a	EPF2	Putative membrane lipoprotein	Encodes a secretory peptide EPF2 expressed in proliferating cells of the stomatal lineage, known as meristemoids, and in guard mother cells, the progenitors of stomata. Controls asymmetric cell divisions during stomatal development. EPF2 is related to EPF1, also involved in stomatal development.	EPIDERMAL PATTERNING FACTOR 2 (EPF2); FUNCTIONS IN: molecular_function unknown; INVOLVED IN: stomatal complex development, guard cell differentiation; LOCATED IN: endomembrane system; EXPRESSED IN: 15 plant structures; EXPRESSED DURING: 9 growth stages; BEST Arabidopsis thaliana protein match is: unknown protein (TAIR:AT1G71866.1); Has 42 Blast hits to 42 proteins in 9 species: Archae - 0; Bacter…	120	tr|A0A3S3R1Q8|A0A3S3R1Q8_9MAGN Epidermal patterning factor-like protein	Cinnamomum micranthum f. kanehirae	Q8LC53|EPF2_ARATH Protein EPIDERMAL PATTERNING FACTOR 2	Arabidopsis thaliana	NA	NA	KAJ8647081.1	0.029822	0	0	0.100766	0.306141	0.80892	0.10192	0	0.008218	0	0	0	0	0	0	0	0	0	0	0	0	0	0	0
C-01	KAJ8647082	271	AT1G77930	AT1G77930		Chaperone DnaJ-domain superfamily protein		Chaperone DnaJ-domain superfamily protein; FUNCTIONS IN: heat shock protein binding; INVOLVED IN: protein folding; LOCATED IN: chloroplast; EXPRESSED IN: 23 plant structures; EXPRESSED DURING: 13 growth stages; CONTAINS InterPro DOMAIN/s: Molecular chaperone, heat shock protein, Hsp40, DnaJ (InterPro:IPR015609), Heat shock protein DnaJ, N-terminal (InterPro:IPR001623), Heat shock protein DnaJ, co…	271	tr|A0A443NIS5|A0A443NIS5_9MAGN J domain-containing protein	Cinnamomum micranthum f. kanehirae	NA		pink	NA	KAJ8647082.1	7.00616	5.48308	13.8205	4.2517	4.84602	4.51501	9.38753	7.32695	7.83207	6.27973	11.5871	16.7091	7.88866	8.19544	20.4343	9.14675	13.7257	10.8923	13.0884	19.57	9.30053	11.9191	17.5096	16.4853
C-01	KAJ8647083	157	NA	NA						NA		NA		NA	NA	KAJ8647083.1	0	0	0	0	0	0	0	0	0	1e-06	0	0	0	0	0	0	0	0	0	0	0	0	0	0
C-01	KAJ8647084	555	AT1G07920	AT1G07920-a		GTP binding Elongation factor Tu family protein		GTP binding Elongation factor Tu family protein; FUNCTIONS IN: calmodulin binding, translation elongation factor activity; INVOLVED IN: response to cadmium ion; LOCATED IN: mitochondrion, nucleolus, plasma membrane, chloroplast, membrane; EXPRESSED IN: 6 plant structures; EXPRESSED DURING: seedling growth; CONTAINS InterPro DOMAIN/s: Translation elongation factor EFTu/EF1A, C-terminal (InterPro:I…	449	tr|A0A835DCI4|A0A835DCI4_9MAGN Elongation factor 1-alpha	Tetracentron sinense	P17786|EF1A_SOLLC Elongation factor 1-alpha	Solanum lycopersicum	turquoise	NA	KAJ8647084.1	37.1445	24.9654	34.1743	33.4949	35.7881	27.7115	53.2544	43.2287	32.3983	35.7501	52.3099	44.5017	47.1638	40.831	32.0344	16.7021	19.6855	18.1874	24.8657	16.746	18.6431	20.2737	21.3919	20.4313
C-01	KAJ8647085	98	AT3G57040	AT3G57040-a	ARR9, ATRR4	response regulator 9	response regulator ARR9, A two-component response regulator-like protein with a receiver domain with a conserved aspartate residue and a possible phosphorylation site and at the N-terminal half. Appears to interact with histidine kinase like genes ATHP3 and ATHP2	response regulator 9 (ARR9); CONTAINS InterPro DOMAIN/s: CheY-like (InterPro:IPR011006), Signal transduction response regulator, receiver domain (InterPro:IPR001789); BEST Arabidopsis thaliana protein match is: response regulator 3 (TAIR:AT2G41310.1); Has 31916 Blast hits to 31617 proteins in 2439 species: Archae - 203; Bacteria - 27463; Metazoa - 9; Fungi - 302; Plants - 1334; Viruses - 4; Other…	234	tr|A0A443PQ13|A0A443PQ13_9MAGN Two-component response regulator ORR3-like protein	Cinnamomum micranthum f. kanehirae	Q0PVB3|ORR7_ORYSJ Two-component response regulator ORR7	Oryza sativa subsp. japonica	NA	NA	KAJ8647085.1	0	0	0	0	0.049563	0	0	0	0	3e-06	0.011081	0	0	0	0	0	0	0	0	0	0	0	0	0
C-01	KAJ8647086	468	AT1G07920	AT1G07920-b		GTP binding Elongation factor Tu family protein		GTP binding Elongation factor Tu family protein; FUNCTIONS IN: calmodulin binding, translation elongation factor activity; INVOLVED IN: response to cadmium ion; LOCATED IN: mitochondrion, nucleolus, plasma membrane, chloroplast, membrane; EXPRESSED IN: 6 plant structures; EXPRESSED DURING: seedling growth; CONTAINS InterPro DOMAIN/s: Translation elongation factor EFTu/EF1A, C-terminal (InterPro:I…	449	tr|A0A078HAI0|A0A078HAI0_BRANA (rape) hypothetical protein	Brassica napus	Q41011|EF1A_PEA Elongation factor 1-alpha	Pisum sativum	red	NA	KAJ8647086.1	0.195468	0.376908	1.27694	0.673471	0.510948	0.290016	1.30114	0.622621	0.424133	0.777712	0.986815	0.978872	0.535596	0.91557	0.345616	2.58415	1.93966	1.62904	2.80299	2.35581	3.50975	2.63834	3.08741	3.17252
C-01	KAJ8647087	144	AT5G39580	AT5G39580-a		Peroxidase superfamily protein		Peroxidase superfamily protein; FUNCTIONS IN: peroxidase activity, heme binding; INVOLVED IN: defense response to fungus, N-terminal protein myristoylation; LOCATED IN: endomembrane system; EXPRESSED IN: 17 plant structures; EXPRESSED DURING: 12 growth stages; CONTAINS InterPro DOMAIN/s: Haem peroxidase (InterPro:IPR010255), Plant peroxidase (InterPro:IPR000823), Haem peroxidase, plant/fungal/bac…	319	tr|A0A3S3Q354|A0A3S3Q354_9MAGN Peroxidase	Cinnamomum micranthum f. kanehirae	Q9XIV8|PERN1_TOBAC Peroxidase N1	Nicotiana tabacum	NA	NA	KAJ8647087.1	0.037816	0.034437	0.129942	0.220403	0.047344	0	0.333229	0.329512	0.426207	0.028059	0.258582	0.292496	0	9.5e-05	0.046946	0	0	0	0	0	0	2e-06	0.013144	0.012765
C-01	KAJ8647088	117	AT1G07920	AT1G07920-c		GTP binding Elongation factor Tu family protein		GTP binding Elongation factor Tu family protein; FUNCTIONS IN: calmodulin binding, translation elongation factor activity; INVOLVED IN: response to cadmium ion; LOCATED IN: mitochondrion, nucleolus, plasma membrane, chloroplast, membrane; EXPRESSED IN: 6 plant structures; EXPRESSED DURING: seedling growth; CONTAINS InterPro DOMAIN/s: Translation elongation factor EFTu/EF1A, C-terminal (InterPro:I…	449	tr|A0A9R0TYY4|A0A9R0TYY4_TRITD Elongation factor 1-alpha	Triticum turgidum subsp. durum	O49169|EF1A_MANES Elongation factor 1-alpha	Manihot esculenta	grey	NA	KAJ8647088.1	6.59751	5.43862	15.55	6.34374	8.00166	4.64615	8.40615	4.56672	4.62086	5.03786	9.20184	18.9482	5.59715	7.75384	11.4184	13.1678	14.3311	19.766	0.485322	0.881421	0.456904	20.3363	22.0261	20.4023
C-01	KAJ8647089	145	AT1G07920	AT1G07920-d		GTP binding Elongation factor Tu family protein		GTP binding Elongation factor Tu family protein; FUNCTIONS IN: calmodulin binding, translation elongation factor activity; INVOLVED IN: response to cadmium ion; LOCATED IN: mitochondrion, nucleolus, plasma membrane, chloroplast, membrane; EXPRESSED IN: 6 plant structures; EXPRESSED DURING: seedling growth; CONTAINS InterPro DOMAIN/s: Translation elongation factor EFTu/EF1A, C-terminal (InterPro:I…	449	sp|Q0WL56|EF1A3_ARATH Elongation factor 1-alpha 3	Arabidopsis thaliana	Q0WL56|EF1A3_ARATH Elongation factor 1-alpha 3	Arabidopsis thaliana	turquoise	NA	KAJ8647089.1	6.73059	4.50269	15.4387	6.8116	7.63939	6.23063	11.4711	6.07264	7.6226	6.57014	10.6998	13.3099	7.19191	8.36818	6.98201	14.4104	10.165	13.2326	0.955889	0.472079	0.270583	15.4504	12.8265	12.0837
C-01	KAJ8647090	459	AT1G07920	AT1G07920-e		GTP binding Elongation factor Tu family protein		GTP binding Elongation factor Tu family protein; FUNCTIONS IN: calmodulin binding, translation elongation factor activity; INVOLVED IN: response to cadmium ion; LOCATED IN: mitochondrion, nucleolus, plasma membrane, chloroplast, membrane; EXPRESSED IN: 6 plant structures; EXPRESSED DURING: seedling growth; CONTAINS InterPro DOMAIN/s: Translation elongation factor EFTu/EF1A, C-terminal (InterPro:I…	449	tr|A0A7I8KBC7|A0A7I8KBC7_SPIIN Elongation factor 1-alpha	Spirodela intermedia	P17786|EF1A_SOLLC Elongation factor 1-alpha	Solanum lycopersicum	black	NA	KAJ8647090.1	8.24433	6.91992	11.2221	9.01983	9.06448	6.52776	15.9627	10.8992	10.5608	10.2027	15.8434	11.5881	15.4203	13.8975	9.17432	15.864	16.8098	18.2258	11.6538	11.8802	14.5619	12.359	14.8828	15.0321
C-01	KAJ8647091	459	AT1G07920	AT1G07920-f		GTP binding Elongation factor Tu family protein		GTP binding Elongation factor Tu family protein; FUNCTIONS IN: calmodulin binding, translation elongation factor activity; INVOLVED IN: response to cadmium ion; LOCATED IN: mitochondrion, nucleolus, plasma membrane, chloroplast, membrane; EXPRESSED IN: 6 plant structures; EXPRESSED DURING: seedling growth; CONTAINS InterPro DOMAIN/s: Translation elongation factor EFTu/EF1A, C-terminal (InterPro:I…	449	tr|A0A0D6QZY9|A0A0D6QZY9_ARACU Elongation factor 1-alpha	Araucaria cunninghamii	P17786|EF1A_SOLLC Elongation factor 1-alpha	Solanum lycopersicum	yellow	NA	KAJ8647091.1	5.25891	4.78895	9.23998	6.08464	5.38483	4.3637	9.7171	5.65887	5.02948	7.26372	11.4406	7.23179	9.55412	8.83097	4.85296	7.1835	11.0378	11.5782	6.42419	5.10913	4.82426	9.71433	11.6134	12.106
C-01	KAJ8647092	145	AT1G07920	AT1G07920-g		GTP binding Elongation factor Tu family protein		GTP binding Elongation factor Tu family protein; FUNCTIONS IN: calmodulin binding, translation elongation factor activity; INVOLVED IN: response to cadmium ion; LOCATED IN: mitochondrion, nucleolus, plasma membrane, chloroplast, membrane; EXPRESSED IN: 6 plant structures; EXPRESSED DURING: seedling growth; CONTAINS InterPro DOMAIN/s: Translation elongation factor EFTu/EF1A, C-terminal (InterPro:I…	449	sp|Q0WL56|EF1A3_ARATH Elongation factor 1-alpha 3	Arabidopsis thaliana	Q0WL56|EF1A3_ARATH Elongation factor 1-alpha 3	Arabidopsis thaliana	turquoise	NA	KAJ8647092.1	6.22856	3.58912	16.5834	7.57048	8.27876	5.61521	9.60791	8.24503	6.74723	7.46166	11.0373	14.0576	7.11293	10.656	9.12919	10.2172	8.56733	11.7847	5.97743	3.76686	2.46011	13.219	14.8466	12.4642
C-01	KAJ8647093	117	AT1G07920	AT1G07920-h		GTP binding Elongation factor Tu family protein		GTP binding Elongation factor Tu family protein; FUNCTIONS IN: calmodulin binding, translation elongation factor activity; INVOLVED IN: response to cadmium ion; LOCATED IN: mitochondrion, nucleolus, plasma membrane, chloroplast, membrane; EXPRESSED IN: 6 plant structures; EXPRESSED DURING: seedling growth; CONTAINS InterPro DOMAIN/s: Translation elongation factor EFTu/EF1A, C-terminal (InterPro:I…	449	tr|A0A9R0TYY4|A0A9R0TYY4_TRITD Elongation factor 1-alpha	Triticum turgidum subsp. durum	O49169|EF1A_MANES Elongation factor 1-alpha	Manihot esculenta	midnightblue	NA	KAJ8647093.1	6.39948	7.99182	23.262	6.43435	8.2676	5.81417	11.7682	6.92639	5.55042	7.56222	11.4231	17.4291	6.82333	7.99646	12.1176	12.2043	12.5745	11.1026	5.85638	6.68037	6.29287	15.2668	19.8819	19.549
C-01	KAJ8647094	145	AT5G39580	AT5G39580-b		Peroxidase superfamily protein		Peroxidase superfamily protein; FUNCTIONS IN: peroxidase activity, heme binding; INVOLVED IN: defense response to fungus, N-terminal protein myristoylation; LOCATED IN: endomembrane system; EXPRESSED IN: 17 plant structures; EXPRESSED DURING: 12 growth stages; CONTAINS InterPro DOMAIN/s: Haem peroxidase (InterPro:IPR010255), Plant peroxidase (InterPro:IPR000823), Haem peroxidase, plant/fungal/bac…	319	tr|A0A3S3Q354|A0A3S3Q354_9MAGN Peroxidase	Cinnamomum micranthum f. kanehirae	Q9XIV8|PERN1_TOBAC Peroxidase N1	Nicotiana tabacum	NA	NA	KAJ8647094.1	0.206564	0.02264	1.45054	0.458121	0.420085	0.523264	0.471613	0.346002	0.354957	0.197709	0.878662	0.462066	0.083412	0.358797	0.066891	0.016829	0.01928	0	0	0.024243	0	0	0.034933	0.021363
C-01	KAJ8647095	551	AT1G07920	AT1G07920-i		GTP binding Elongation factor Tu family protein		GTP binding Elongation factor Tu family protein; FUNCTIONS IN: calmodulin binding, translation elongation factor activity; INVOLVED IN: response to cadmium ion; LOCATED IN: mitochondrion, nucleolus, plasma membrane, chloroplast, membrane; EXPRESSED IN: 6 plant structures; EXPRESSED DURING: seedling growth; CONTAINS InterPro DOMAIN/s: Translation elongation factor EFTu/EF1A, C-terminal (InterPro:I…	449	tr|A0A078HAI0|A0A078HAI0_BRANA (rape) hypothetical protein	Brassica napus	Q41011|EF1A_PEA Elongation factor 1-alpha	Pisum sativum	red	NA	KAJ8647095.1	0.261695	0.504899	1.57769	0.51843	0.723592	0.3818	1.23014	1.43549	0.79702	0.703678	1.18875	0.829448	0.736925	1.07029	0.519721	2.08316	1.90582	2.09259	1.68176	1.2414	2.0401	1.75941	2.4979	2.72482
C-01	KAJ8647096	98	AT3G57040	AT3G57040-b	ARR9, ATRR4	response regulator 9	response regulator ARR9, A two-component response regulator-like protein with a receiver domain with a conserved aspartate residue and a possible phosphorylation site and at the N-terminal half. Appears to interact with histidine kinase like genes ATHP3 and ATHP2	response regulator 9 (ARR9); CONTAINS InterPro DOMAIN/s: CheY-like (InterPro:IPR011006), Signal transduction response regulator, receiver domain (InterPro:IPR001789); BEST Arabidopsis thaliana protein match is: response regulator 3 (TAIR:AT2G41310.1); Has 31916 Blast hits to 31617 proteins in 2439 species: Archae - 203; Bacteria - 27463; Metazoa - 9; Fungi - 302; Plants - 1334; Viruses - 4; Other…	234	tr|A0A443PQ13|A0A443PQ13_9MAGN Two-component response regulator ORR3-like protein	Cinnamomum micranthum f. kanehirae	Q7XQA6|ORR6_ORYSJ Two-component response regulator ORR6	Oryza sativa subsp. japonica	NA	NA	KAJ8647096.1	0	0	0	0	0	0	7e-06	0	0	0	1e-06	0	0	0	0	0	0	7e-06	0	0	0	1.9e-05	1e-06	1.6e-05
C-01	KAJ8647097	98	AT3G57040	AT3G57040-c	ARR9, ATRR4	response regulator 9	response regulator ARR9, A two-component response regulator-like protein with a receiver domain with a conserved aspartate residue and a possible phosphorylation site and at the N-terminal half. Appears to interact with histidine kinase like genes ATHP3 and ATHP2	response regulator 9 (ARR9); CONTAINS InterPro DOMAIN/s: CheY-like (InterPro:IPR011006), Signal transduction response regulator, receiver domain (InterPro:IPR001789); BEST Arabidopsis thaliana protein match is: response regulator 3 (TAIR:AT2G41310.1); Has 31916 Blast hits to 31617 proteins in 2439 species: Archae - 203; Bacteria - 27463; Metazoa - 9; Fungi - 302; Plants - 1334; Viruses - 4; Other…	234	tr|A0A443PQ13|A0A443PQ13_9MAGN Two-component response regulator ORR3-like protein	Cinnamomum micranthum f. kanehirae	Q7XQA6|ORR6_ORYSJ Two-component response regulator ORR6	Oryza sativa subsp. japonica	NA	NA	KAJ8647097.1	0	0	1e-06	1e-06	0	0	1.6e-05	7e-06	0.215164	0	5e-06	6e-06	0	1.4e-05	0	0	0	2e-06	0	1e-06	0	0	0	9e-06
C-01	KAJ8647098	501	AT1G07920	AT1G07920-j		GTP binding Elongation factor Tu family protein		GTP binding Elongation factor Tu family protein; FUNCTIONS IN: calmodulin binding, translation elongation factor activity; INVOLVED IN: response to cadmium ion; LOCATED IN: mitochondrion, nucleolus, plasma membrane, chloroplast, membrane; EXPRESSED IN: 6 plant structures; EXPRESSED DURING: seedling growth; CONTAINS InterPro DOMAIN/s: Translation elongation factor EFTu/EF1A, C-terminal (InterPro:I…	449	tr|A0A078HAI0|A0A078HAI0_BRANA (rape) hypothetical protein	Brassica napus	Q41011|EF1A_PEA Elongation factor 1-alpha	Pisum sativum	red	NA	KAJ8647098.1	0.231487	0.448636	1.56897	0.659154	0.631387	0.327365	1.71954	0.921814	0.859102	0.730149	1.33405	0.908244	0.683476	1.06334	0.37807	2.17222	2.08304	2.20617	1.74825	1.3213	1.66971	2.0839	2.45935	2.79602
C-01	KAJ8647099	145	AT5G39580	AT5G39580-c		Peroxidase superfamily protein		Peroxidase superfamily protein; FUNCTIONS IN: peroxidase activity, heme binding; INVOLVED IN: defense response to fungus, N-terminal protein myristoylation; LOCATED IN: endomembrane system; EXPRESSED IN: 17 plant structures; EXPRESSED DURING: 12 growth stages; CONTAINS InterPro DOMAIN/s: Haem peroxidase (InterPro:IPR010255), Plant peroxidase (InterPro:IPR000823), Haem peroxidase, plant/fungal/bac…	319	tr|A0A3S3Q354|A0A3S3Q354_9MAGN Peroxidase	Cinnamomum micranthum f. kanehirae	Q9XIV8|PERN1_TOBAC Peroxidase N1	Nicotiana tabacum	NA	NA	KAJ8647099.1	0.206564	0.02264	1.38458	0.521296	0.431736	0.481156	0.23608	0.329988	0.204102	0.197709	0.868045	0.523548	0.086418	0.16974	0.031981	0.01683	0.019279	5e-06	0	0.024243	0	0	0.048272	0.034735
C-01	KAJ8647100	93	AT1G07920	AT1G07920-k		GTP binding Elongation factor Tu family protein		GTP binding Elongation factor Tu family protein; FUNCTIONS IN: calmodulin binding, translation elongation factor activity; INVOLVED IN: response to cadmium ion; LOCATED IN: mitochondrion, nucleolus, plasma membrane, chloroplast, membrane; EXPRESSED IN: 6 plant structures; EXPRESSED DURING: seedling growth; CONTAINS InterPro DOMAIN/s: Translation elongation factor EFTu/EF1A, C-terminal (InterPro:I…	449	tr|S8CGI7|S8CGI7_9LAMI Elongation factor 1-alpha (Fragment)	Genlisea aurea	O49169|EF1A_MANES Elongation factor 1-alpha	Manihot esculenta	midnightblue	NA	KAJ8647100.1	7.51082	8.92233	27.6413	7.12128	9.14995	6.51639	12.6504	6.86404	5.95501	8.47637	12.2158	18.9714	7.65301	8.6034	13.972	13.2213	15.3085	12.3827	6.61143	7.89646	7.06853	17.2147	23.0346	21.3792
C-01	KAJ8647101	290	AT1G07920	AT1G07920-l		GTP binding Elongation factor Tu family protein		GTP binding Elongation factor Tu family protein; FUNCTIONS IN: calmodulin binding, translation elongation factor activity; INVOLVED IN: response to cadmium ion; LOCATED IN: mitochondrion, nucleolus, plasma membrane, chloroplast, membrane; EXPRESSED IN: 6 plant structures; EXPRESSED DURING: seedling growth; CONTAINS InterPro DOMAIN/s: Translation elongation factor EFTu/EF1A, C-terminal (InterPro:I…	449	tr|A0A4Y7LDL3|A0A4Y7LDL3_PAPSO Tr-type G domain-containing protein	Papaver somniferum	P43643|EF1A_TOBAC Elongation factor 1-alpha	Nicotiana tabacum	turquoise	NA	KAJ8647101.1	5.12846	3.89323	13.8951	5.77022	6.32055	4.54241	11.6527	6.4021	3.15647	6.05757	11.1147	12.0292	5.77135	7.69813	7.8202	9.72771	8.04565	9.23906	4.20876	3.11746	2.79887	11.1769	13.1024	11.9651
C-01	KAJ8647102	459	AT1G07920	AT1G07920-m		GTP binding Elongation factor Tu family protein		GTP binding Elongation factor Tu family protein; FUNCTIONS IN: calmodulin binding, translation elongation factor activity; INVOLVED IN: response to cadmium ion; LOCATED IN: mitochondrion, nucleolus, plasma membrane, chloroplast, membrane; EXPRESSED IN: 6 plant structures; EXPRESSED DURING: seedling growth; CONTAINS InterPro DOMAIN/s: Translation elongation factor EFTu/EF1A, C-terminal (InterPro:I…	449	tr|A0A0D6QZY9|A0A0D6QZY9_ARACU Elongation factor 1-alpha	Araucaria cunninghamii	P17786|EF1A_SOLLC Elongation factor 1-alpha	Solanum lycopersicum	yellow	NA	KAJ8647102.1	5.32292	4.91388	10.0754	6.32408	5.4901	4.65181	9.84033	5.7213	5.19116	7.35612	12.0345	7.38333	9.88043	8.57892	5.26279	12.7866	11.5504	11.8618	4.21907	4.9012	4.17322	10.4593	12.2635	12.5426
C-01	KAJ8647103	161	AT1G80670	AT1G80670-a		Transducin/WD40 repeat-like superfamily protein	This gene is predicted to encode a protein with a DWD motif. It can bind to DDB1a in Y2H assays, and may be involved in the formation of a CUL4-based E3 ubiquitin ligase	Transducin/WD40 repeat-like superfamily protein; CONTAINS InterPro DOMAIN/s: WD40 repeat 2 (InterPro:IPR019782), WD40 repeat-like-containing domain (InterPro:IPR011046), WD40-repeat-containing domain (InterPro:IPR017986), WD40 repeat (InterPro:IPR001680), WD40/YVTN repeat-like-containing domain (InterPro:IPR015943), WD40 repeat, subgroup (InterPro:IPR019781), G-protein beta WD-40 repeat, region (…	349	tr|A0A443NIY3|A0A443NIY3_9MAGN Protein RAE1-like protein isoform X1	Cinnamomum micranthum f. kanehirae	Q38942|RAE1_ARATH Protein RAE1	Arabidopsis thaliana	magenta	NA	KAJ8647103.1	0.112826	2e-06	3.98568	0.544318	0.499764	0.692323	0.058732	0	0.0592	0.431447	0.168073	1.36976	0.070638	0.236636	0.270282	0.156618	0.249713	0.41518	0.128489	1e-06	0.085841	0.878578	1.08455	1.07978
C-01	KAJ8647104	470	AT4G39660	AT4G39660	AGT2	alanine:glyoxylate aminotransferase 2	alanine:glyoxylate aminotransferase 2 homolog (AGT2) mRNA,	alanine:glyoxylate aminotransferase 2 (AGT2); FUNCTIONS IN: zinc ion binding, alanine-glyoxylate transaminase activity; INVOLVED IN: response to cadmium ion; LOCATED IN: mitochondrion, plasma membrane, membrane; EXPRESSED IN: 25 plant structures; EXPRESSED DURING: 14 growth stages; CONTAINS InterPro DOMAIN/s: Pyridoxal phosphate-dependent transferase, major domain (InterPro:IPR015424), Aminotrans…	476	tr|A0A443NIR9|A0A443NIR9_9MAGN Alanine--glyoxylate aminotransferase 2 1, mitochondrial	Cinnamomum micranthum f. kanehirae	Q940M2|AGT21_ARATH Alanine--glyoxylate aminotransferase 2 homolog 1, mitochondrial	Arabidopsis thaliana	blue	NA	KAJ8647104.1	182.963	168.138	134.702	199.578	195.739	177.837	83.3455	84.5249	84.5291	116.154	90.8878	132.167	128.385	75.7035	95.7064	75.5382	74.4049	68.1027	47.4222	60.7648	8.23408	44.0156	56.9684	47.2616
C-01	KAJ8647105	366	AT5G10030	AT5G10030	TGA4, OBF4	TGACG motif-binding factor 4	Encodes a member of basic leucine zipper transcription gene family. Nomenclature according to Xiang, et al. (1997).	TGACG motif-binding factor 4 (TGA4); FUNCTIONS IN: calmodulin binding, DNA binding, sequence-specific DNA binding transcription factor activity; INVOLVED IN: response to cold, defense response to bacterium; LOCATED IN: nucleus; EXPRESSED IN: 18 plant structures; EXPRESSED DURING: 9 growth stages; CONTAINS InterPro DOMAIN/s: Basic-leucine zipper (bZIP) transcription factor (InterPro:IPR004827), bZ…	364	tr|A0A443NIV0|A0A443NIV0_9MAGN Transcription factor TGA4 isoform X1	Cinnamomum micranthum f. kanehirae	Q39162|TGA4_ARATH Transcription factor TGA4	Arabidopsis thaliana	black	bZIP	KAJ8647105.1	0.506498	0.120727	0.922853	0.450745	0.389326	0.217211	2.46578	1.61595	1.44782	1.40892	3.16973	2.26299	0.678918	2.00532	2.36122	1.64263	1.71334	2.24333	3.90257	3.63314	0.872433	2.38131	3.77615	3.03071
C-01	KAJ8647106	328	AT2G22120	AT2G22120		RING/FYVE/PHD zinc finger superfamily protein		RING/FYVE/PHD zinc finger superfamily protein; FUNCTIONS IN: zinc ion binding; EXPRESSED IN: 22 plant structures; EXPRESSED DURING: 13 growth stages; CONTAINS InterPro DOMAIN/s: Zinc finger, RING-CH-type (InterPro:IPR011016); BEST Arabidopsis thaliana protein match is: RING/FYVE/PHD zinc finger superfamily protein (TAIR:AT1G11020.1); Has 1371 Blast hits to 1337 proteins in 201 species: Archae - 0…	363	tr|A0A3S3MEL4|A0A3S3MEL4_9MAGN RING/FYVE/PHD zinc finger superfamily protein	Cinnamomum micranthum f. kanehirae	NA		turquoise	NA	KAJ8647106.1	22.3796	22.0005	28.7806	29.1111	24.3813	22.691	40.1107	37.9551	35.2585	36.3689	39.7628	41.5816	37.4416	36.4333	30.4631	20.3249	19.2638	19.4163	18.2705	14.1188	4.56956	15.7111	16.918	15.9158
C-01	KAJ8647107	534	AT4G08540	AT4G08540-a		DNA-directed RNA polymerase II protein		DNA-directed RNA polymerase II protein; BEST Arabidopsis thaliana protein match is: DNA-directed RNA polymerase II protein (TAIR:AT1G77890.1); Has 30201 Blast hits to 17322 proteins in 780 species: Archae - 12; Bacteria - 1396; Metazoa - 17338; Fungi - 3422; Plants - 5037; Viruses - 0; Other Eukaryotes - 2996 (source: NCBI BLink).	473	tr|A0A443NIW3|A0A443NIW3_9MAGN UV radiation resistance protein/autophagy-related protein 14	Cinnamomum micranthum f. kanehirae	NA		turquoise	NA	KAJ8647107.1	14.5207	9.64055	14.4803	13.4348	12.9991	11.2513	38.7568	46.0477	42.0394	30.9952	44.5745	33.0895	32.5176	28.6282	43.9031	21.8678	16.5354	20.4115	14.8264	14.2497	10.6444	13.371	14.7002	12.7929
C-01	KAJ8647108	77	NA	NA						tr|A0A822XWV1|A0A822XWV1_NELNU Uncharacterized protein	Nelumbo nucifera	NA		blue	NA	KAJ8647108.1	526.308	630.967	79.8562	132.247	167.568	149.665	169.82	142.734	146.484	210.824	169.381	734.593	156.632	517.591	670.543	72.9579	28.2259	29.3388	40.8799	33.68	22.0285	32.8691	22.7279	20.0359
C-01	KAJ8647109	591	AT4G18520	AT4G18520		Pentatricopeptide repeat (PPR) superfamily protein		Pentatricopeptide repeat (PPR) superfamily protein; CONTAINS InterPro DOMAIN/s: Pentatricopeptide repeat (InterPro:IPR002885); BEST Arabidopsis thaliana protein match is: Tetratricopeptide repeat (TPR)-like superfamily protein (TAIR:AT4G39530.1); Has 48062 Blast hits to 12645 proteins in 202 species: Archae - 0; Bacteria - 8; Metazoa - 107; Fungi - 40; Plants - 47280; Viruses - 0; Other Eukaryote…	617	tr|A0A443NIW2|A0A443NIW2_9MAGN Pentatricopeptide repeat-containing-like protein	Cinnamomum micranthum f. kanehirae	Q0WNP3|PP319_ARATH Pentatricopeptide repeat-containing protein At4g18520, chloroplastic	Arabidopsis thaliana	turquoise	NA	KAJ8647109.1	1.5186	1.59189	0.657617	2.03502	2.01035	1.58541	1.67065	2.43888	1.90786	2.27844	2.54723	1.49065	3.16149	2.39463	1.48044	1.69146	1.47121	1.19243	0.940326	0.552008	0	0.593151	0.635249	0.481832
C-01	KAJ8647110	2210	AT1G22060	AT1G22060		LOCATED IN: vacuole; EXPRESSED IN: 23 plant structures; EXPRESSED DURING: 13 growth stages; BEST Arabidopsis thaliana protein match is: FBD, F-box and Leucine Rich Repeat domains containing protein (TAIR:AT1G22000); Has 84739 Blast hits to 38714 proteins in 2257 species: Archae - 1436; Bacteria - 11314; Metazoa - 40747; Fungi - 7706; Plants - 4675; Viruses - 308; Other Eukaryotes - 18553 (source:…		LOCATED IN: vacuole; EXPRESSED IN: 23 plant structures; EXPRESSED DURING: 13 growth stages; BEST Arabidopsis thaliana protein match is: FBD, F-box and Leucine Rich Repeat domains containing protein (TAIR:AT1G22000.1); Has 84739 Blast hits to 38714 proteins in 2257 species: Archae - 1436; Bacteria - 11314; Metazoa - 40747; Fungi - 7706; Plants - 4675; Viruses - 308; Other Eukaryotes - 18553 (sourc…	1999	tr|A0A3S3Q345|A0A3S3Q345_9MAGN EEIG1/EHBP1 N-terminal domain-containing protein	Cinnamomum micranthum f. kanehirae	NA		turquoise	NA	KAJ8647110.1	2.13011	1.04751	2.82678	3.31008	2.53597	2.48515	5.30617	7.25384	5.96269	10.2058	16.8095	7.37143	9.20677	6.61557	7.10768	3.74498	3.35241	4.40724	3.08834	2.2651	0.819692	2.63081	2.89497	2.67098
C-01	KAJ8647111	287	AT1G22110	AT1G22110		structural constituent of ribosome		structural constituent of ribosome; FUNCTIONS IN: structural constituent of ribosome; INVOLVED IN: translation; LOCATED IN: ribosome, intracellular, chloroplast; EXPRESSED IN: 7 plant structures; EXPRESSED DURING: L mature pollen stage, M germinated pollen stage, 4 anthesis, petal differentiation and expansion stage; CONTAINS InterPro DOMAIN/s: Protein of unknown function DUF3049 (InterPro:IPR021…	282	tr|A0A3S3NF74|A0A3S3NF74_9MAGN Sarcoplasmic reticulum histidine-rich calcium-binding protein	Cinnamomum micranthum f. kanehirae	NA		NA	NA	KAJ8647111.1	0.20334	0.520014	0.817632	0	0.103784	0.092502	0.012951	0	0	0.243877	0.158344	0.496752	0.174771	0.337183	1.28977	0.019841	0.042203	0.148413	0	0.134637	0	0.058849	0	0.069333
C-01	KAJ8647112	277	AT5G65205	AT5G65205-a		NAD(P)-binding Rossmann-fold superfamily protein		NAD(P)-binding Rossmann-fold superfamily protein; FUNCTIONS IN: oxidoreductase activity, binding, catalytic activity; INVOLVED IN: oxidation reduction, metabolic process; LOCATED IN: cellular_component unknown; EXPRESSED IN: 18 plant structures; EXPRESSED DURING: 13 growth stages; CONTAINS InterPro DOMAIN/s: Short-chain dehydrogenase/reductase, conserved site (InterPro:IPR020904), NAD(P)-binding …	285	tr|A0A443NIV8|A0A443NIV8_9MAGN NADPH-dependent 1-acyldihydroxyacetone phosphate reductase	Cinnamomum micranthum f. kanehirae	P28643|FABG_CUPLA 3-oxoacyl-[acyl-carrier-protein] reductase, chloroplastic	Cuphea lanceolata	brown	NA	KAJ8647112.1	55.5924	53.0671	47.0749	34.0105	34.9886	30.3098	16.5937	13.9166	18.0006	19.5582	22.1791	21.1484	20.8823	23.1227	17.2707	6.74123	2.33723	3.2972	0.424722	0.92329	2.6699	4.9993	1.17	1.38756
C-01	KAJ8647113	230	AT5G66410	AT5G66410	PLP3b	phosducin-like protein 3 homolog	Encodes a protein that functions in microtubule assembly. Plants with reduced levels of both PLP3a (At3g50960) and PLP3b show defects in cytokinesis, cortical microtubule array formation, oriented cell growth, and maintenance of proper ploidy.	phosducin-like protein 3 homolog (PLP3b); CONTAINS InterPro DOMAIN/s: Thioredoxin fold (InterPro:IPR012335), Thioredoxin domain (InterPro:IPR013766), Thioredoxin-like fold (InterPro:IPR012336); BEST Arabidopsis thaliana protein match is: phosducin-like protein 3 homolog (TAIR:AT3G50960.1); Has 30201 Blast hits to 17322 proteins in 780 species: Archae - 12; Bacteria - 1396; Metazoa - 17338; Fungi …	230	tr|A0A3S3MRS1|A0A3S3MRS1_9MAGN Pentatricopeptide repeat	Cinnamomum micranthum f. kanehirae	Q8LCV1|PLP3B_ARATH Thioredoxin domain-containing protein PLP3B	Arabidopsis thaliana	brown	NA	KAJ8647113.1	32.8621	53.3789	22.0854	32.4894	36.5008	35.9434	25.1819	21.4787	21.7388	21.6939	17.7745	50.81	27.3176	31.94	55.0515	18.8458	17.8007	14.8913	21.8757	27.9314	16.3955	28.9841	30.3735	24.432
C-01	KAJ8647114	410	AT4G39680	AT4G39680-a		SAP domain-containing protein		SAP domain-containing protein; FUNCTIONS IN: DNA binding, nucleic acid binding; INVOLVED IN: biological_process unknown; LOCATED IN: cytosol, nucleus, chloroplast; EXPRESSED IN: 26 plant structures; EXPRESSED DURING: 14 growth stages; CONTAINS InterPro DOMAIN/s: DNA-binding SAP (InterPro:IPR003034); Has 10985 Blast hits to 6880 proteins in 693 species: Archae - 26; Bacteria - 1256; Metazoa - 3900…	633	tr|A0A443NIZ5|A0A443NIZ5_9MAGN Apoptotic chromatin condensation inducer in the nucleus	Cinnamomum micranthum f. kanehirae	NA		blue	NA	KAJ8647114.1	35.8369	28.5586	42.4963	38.2699	38.1944	34.1831	39.4951	37.1343	31.8452	68.7486	75.1315	80.9151	74.4225	63.1792	74.1574	26.4692	31.807	29.1509	46.753	37.8959	18.3099	22.7774	26.0992	27.0236
C-01	KAJ8647115	88	NA	NA						NA		NA		turquoise	NA	KAJ8647115.1	8.23485	1.90914	12.323	9.2174	7.51387	6.81875	12.3852	14.2012	11.111	17.4422	20.8638	13.5392	20.8835	8.30092	14.1198	7.93822	8.44043	8.21941	9.06987	2.69988	3.72546	4.08654	4.14528	5.39237
C-01	KAJ8647116	568	AT5G10080	AT5G10080-a		Eukaryotic aspartyl protease family protein		Eukaryotic aspartyl protease family protein; FUNCTIONS IN: aspartic-type endopeptidase activity; INVOLVED IN: proteolysis; LOCATED IN: anchored to plasma membrane, anchored to membrane; EXPRESSED IN: cultured cell; CONTAINS InterPro DOMAIN/s: Peptidase aspartic (InterPro:IPR021109), Peptidase aspartic, catalytic (InterPro:IPR009007), Peptidase A1 (InterPro:IPR001461), Peptidase aspartic, active s…	528	tr|A0A443NIS7|A0A443NIS7_9MAGN Aspartic proteinase-like protein 1 isoform X1	Cinnamomum micranthum f. kanehirae	Q9LX20|ASPL1_ARATH Aspartic proteinase-like protein 1	Arabidopsis thaliana	blue	NA	KAJ8647116.1	12.5309	10.5175	4.93576	13.1217	12.9242	12.3578	5.02029	4.77737	3.43092	9.81593	5.73612	14.8257	8.51624	6.2398	15.8472	5.5565	5.10264	4.71513	2.47253	4.62169	2.25571	2.13224	3.17555	4.43241
C-01	KAJ8647117	152	AT4G39700	AT4G39700-a		Heavy metal transport/detoxification superfamily protein		Heavy metal transport/detoxification superfamily protein ; FUNCTIONS IN: metal ion binding; INVOLVED IN: metal ion transport; LOCATED IN: cellular_component unknown; CONTAINS InterPro DOMAIN/s: Heavy metal transport/detoxification protein (InterPro:IPR006121); BEST Arabidopsis thaliana protein match is: Heavy metal transport/detoxification superfamily protein (TAIR:AT1G22990.1); Has 1218 Blast hi…	158	tr|A0A3S3NZS9|A0A3S3NZS9_9MAGN Heavy metal-associated domain-containing protein	Cinnamomum micranthum f. kanehirae	O65657|HIP23_ARATH Heavy metal-associated isoprenylated plant protein 23	Arabidopsis thaliana	blue	NA	KAJ8647117.1	6.57713	4.28772	11.4092	3.42627	5.91109	6.05725	3.2515	2.72302	2.798	6.09237	2.829	11.8211	6.70151	4.25669	20.4243	0.795739	0.7893	1.88369	9.33507	0.810993	3.43233	1.68449	0.796329	0.694345
C-01	KAJ8647118	228	AT4G39710	AT4G39710	FKBP16-2	FK506-binding protein 16-2		FK506-binding protein 16-2 (FKBP16-2); FUNCTIONS IN: FK506 binding, peptidyl-prolyl cis-trans isomerase activity; INVOLVED IN: protein folding; LOCATED IN: thylakoid, chloroplast thylakoid membrane, chloroplast thylakoid lumen, chloroplast; EXPRESSED IN: 20 plant structures; EXPRESSED DURING: 13 growth stages; CONTAINS InterPro DOMAIN/s: Peptidyl-prolyl cis-trans isomerase, FKBP-type (InterPro:IP…	217	tr|A0A3S3M7D6|A0A3S3M7D6_9MAGN peptidylprolyl isomerase	Cinnamomum micranthum f. kanehirae	Q9SCY3|PNSL4_ARATH Photosynthetic NDH subunit of lumenal location 4, chloroplastic	Arabidopsis thaliana	blue	NA	KAJ8647118.1	6.37375	1.31673	1.2636	3.49565	2.948	2.62252	1.88155	1.12395	2.24601	1.88627	1.88833	1.51854	0.768417	1.0764	3.33713	0.524341	0.773359	1.03998	1.65807	1.32039	0.344607	0.650154	1.07967	1.53601
C-01	KAJ8647119	477	AT2G22250	AT2G22250-a	ATAAT, AAT, MEE17	aspartate aminotransferase	Encodes a prokaryotic-type plastidic aspartate aminotransferase with glutamate/aspartate-prephenate aminotransferase (PAT) activity.	aspartate aminotransferase (AAT); FUNCTIONS IN: L-aspartate:2-oxoglutarate aminotransferase activity, pyridoxal phosphate binding, transferase activity, transferring nitrogenous groups, catalytic activity; INVOLVED IN: embryo development ending in seed dormancy; LOCATED IN: chloroplast; EXPRESSED IN: 23 plant structures; EXPRESSED DURING: 13 growth stages; CONTAINS InterPro DOMAIN/s: Aminotransfe…	475	tr|A0A443NIX1|A0A443NIX1_9MAGN Bifunctional aspartate aminotransferase and glutamate/aspartate-prephenate aminotransferase-like protein	Cinnamomum micranthum f. kanehirae	E9L7A5|PAT_PETHY Bifunctional aspartate aminotransferase and glutamate/aspartate-prephenate aminotransferase	Petunia hybrida	brown	NA	KAJ8647119.1	2.13938	1.23987	1.12034	0.321274	0.671284	0.282183	0.341238	0	0.277999	0.062449	0.317098	0.770883	0.12845	0.087873	0.05095	0.455296	0.166764	0.13614	0	0.45598	0.477003	0	0.15663	0.125127
C-01	KAJ8647120	658	AT1G78000	AT1G78000-a	SULTR1;2, SEL1	sulfate transporter 1;2	Encodes a sulfate transporter that can restore sulfate uptake capacity of a yeast mutant lacking sulfate transporter genes.	sulfate transporter 1;2 (SULTR1;2); CONTAINS InterPro DOMAIN/s: Sulphate transporter (InterPro:IPR011547), Sulphate transporter/antisigma-factor antagonist STAS (InterPro:IPR002645), Sulphate anion transporter, conserved site (InterPro:IPR018045), Sulphate anion transporter (InterPro:IPR001902); BEST Arabidopsis thaliana protein match is: sulfate transporter 1;3 (TAIR:AT1G22150.1); Has 10127 Blas…	653	tr|A0A3S3Q483|A0A3S3Q483_9MAGN Sulfate transporter 1.2	Cinnamomum micranthum f. kanehirae	Q9MAX3|SUT12_ARATH Sulfate transporter 1.2	Arabidopsis thaliana	NA	NA	KAJ8647120.1	0.095854	0	0	0	0	0	1.3e-05	0	0.11762	0	0	0.079086	0	0	0.053875	0	0	0	0	0	0	0	7e-06	6e-06
C-01	KAJ8647121	296	AT5G64080	AT5G64080-a		Bifunctional inhibitor/lipid-transfer protein/seed storage 2S albumin superfamily protein		Bifunctional inhibitor/lipid-transfer protein/seed storage 2S albumin superfamily protein; FUNCTIONS IN: lipid binding; INVOLVED IN: lipid transport; LOCATED IN: anchored to plasma membrane, anchored to membrane; EXPRESSED IN: 25 plant structures; EXPRESSED DURING: 14 growth stages; CONTAINS InterPro DOMAIN/s: Bifunctional inhibitor/plant lipid transfer protein/seed storage (InterPro:IPR016140), …	182	tr|A0A443NIU7|A0A443NIU7_9MAGN Non-specific lipid-transfer protein-like protein	Cinnamomum micranthum f. kanehirae	Q8VYI9|LTG31_ARATH Non-specific lipid transfer protein GPI-anchored 31	Arabidopsis thaliana	NA	NA	KAJ8647121.1	0.05908	0.157469	0	0	0.067015	0.120748	0.214435	0.070381	0.028722	0.741763	0.105662	0.177006	0.146025	0.096747	0.350594	0	0	0	0.133977	0	0	0.031612	0.063183	0.054047
C-01	KAJ8647122	146	AT1G78020	AT1G78020-a		Protein of unknown function (DUF581)		Protein of unknown function (DUF581); EXPRESSED IN: 23 plant structures; EXPRESSED DURING: 13 growth stages; CONTAINS InterPro DOMAIN/s: Protein of unknown function DUF581 (InterPro:IPR007650); BEST Arabidopsis thaliana protein match is: Protein of unknown function (DUF581) (TAIR:AT1G22160.1); Has 525 Blast hits to 525 proteins in 19 species: Archae - 0; Bacteria - 0; Metazoa - 0; Fungi - 0; Plan…	162	tr|A0A3S3ML72|A0A3S3ML72_9MAGN Senescence-associated family protein	Cinnamomum micranthum f. kanehirae	Q9SGZ8|FLZ6_ARATH FCS-Like Zinc finger 6	Arabidopsis thaliana	red	NA	KAJ8647122.1	0.160397	1.75557	2.09807	0.261986	0.278082	0.115149	0.334881	0.589111	0.247213	1.81739	0.416833	0.202835	1.66904	0.801082	0.383026	6.71682	18.0855	18.309	42.6662	33.862	35.0225	42.0098	57.0766	50.4802
C-01	KAJ8647123	464	AT5G65090	AT5G65090-a	MRH3, BST1, DER4	DNAse I-like superfamily protein	Encodes a protein involved in root hair morphogenesis and tip growth. Required for restricting both the size of the root-hair initiation site and the width of the root hairs during the transition to tip growth, but, apparently, is not required for normal subsequent tip growth.	BRISTLED 1 (BST1); FUNCTIONS IN: hydrolase activity, inositol or phosphatidylinositol phosphatase activity; INVOLVED IN: root epidermal cell differentiation, root hair cell differentiation, cell tip growth; LOCATED IN: cellular_component unknown; EXPRESSED IN: 11 plant structures; EXPRESSED DURING: L mature pollen stage, M germinated pollen stage, 4 anthesis, petal differentiation and expansion s…	529	tr|A0A3S3MEM8|A0A3S3MEM8_9MAGN Type I inositol polyphosphate 5-phosphatase 5	Cinnamomum micranthum f. kanehirae	Q66GQ6|IP5P5_ARATH Type I inositol polyphosphate 5-phosphatase 5	Arabidopsis thaliana	NA	NA	KAJ8647123.1	0	0	0	0	0	0	0.032533	0	0	0	0.047096	0.079086	0	0	0	0	0	0	0	0	0	0	7e-06	6e-06
C-01	KAJ8647124	328	AT2G41480	AT2G41480-a		Peroxidase superfamily protein		Peroxidase superfamily protein; FUNCTIONS IN: peroxidase activity, heme binding; INVOLVED IN: oxidation reduction, response to oxidative stress; EXPRESSED IN: root, leaf; EXPRESSED DURING: LP.04 four leaves visible; CONTAINS InterPro DOMAIN/s: Haem peroxidase (InterPro:IPR010255), Plant peroxidase (InterPro:IPR000823), Peroxidases heam-ligand binding site (InterPro:IPR019793), Peroxidase, active …	341	tr|A0A3S3Q354|A0A3S3Q354_9MAGN Peroxidase	Cinnamomum micranthum f. kanehirae	Q9XIV8|PERN1_TOBAC Peroxidase N1	Nicotiana tabacum	turquoise	NA	KAJ8647124.1	1.6477	3.57741	4.30913	1.16213	0.598668	1.69999	46.4876	38.5116	40.4286	1.44166	11.1712	5.971	2.37202	5.86872	0.945598	0	0.025441	0.074975	0	0	0	7e-06	0	2.2e-05
C-01	KAJ8647125	328	AT2G41480	AT2G41480-b		Peroxidase superfamily protein		Peroxidase superfamily protein; FUNCTIONS IN: peroxidase activity, heme binding; INVOLVED IN: oxidation reduction, response to oxidative stress; EXPRESSED IN: root, leaf; EXPRESSED DURING: LP.04 four leaves visible; CONTAINS InterPro DOMAIN/s: Haem peroxidase (InterPro:IPR010255), Plant peroxidase (InterPro:IPR000823), Peroxidases heam-ligand binding site (InterPro:IPR019793), Peroxidase, active …	341	tr|A0A3S3Q354|A0A3S3Q354_9MAGN Peroxidase	Cinnamomum micranthum f. kanehirae	Q9XIV8|PERN1_TOBAC Peroxidase N1	Nicotiana tabacum	turquoise	NA	KAJ8647125.1	24.4083	19.3396	40.2815	7.51461	7.58257	7.32161	271.029	224.942	228.48	6.28944	122.729	41.8949	17.3197	35.8486	8.68992	0.044	0.04057	0.461066	0	0	0	7e-06	0.029395	2.2e-05
C-01	KAJ8647126	839	AT1G07920	AT1G07920-n		GTP binding Elongation factor Tu family protein		GTP binding Elongation factor Tu family protein; FUNCTIONS IN: calmodulin binding, translation elongation factor activity; INVOLVED IN: response to cadmium ion; LOCATED IN: mitochondrion, nucleolus, plasma membrane, chloroplast, membrane; EXPRESSED IN: 6 plant structures; EXPRESSED DURING: seedling growth; CONTAINS InterPro DOMAIN/s: Translation elongation factor EFTu/EF1A, C-terminal (InterPro:I…	449	tr|A0AAD2DZS3|A0AAD2DZS3_9LAMI Elongation factor 1-alpha	Fraxinus pennsylvanica	O49169|EF1A_MANES Elongation factor 1-alpha	Manihot esculenta	pink	NA	KAJ8647126.1	8.55769	7.2629	20.1279	10.8374	9.98703	8.53475	13.9107	11.9721	9.73324	9.83407	12.7637	22.1333	12.7808	10.5923	18.2846	14.4878	16.9864	15.761	11.7005	14.1054	9.37432	12.6954	17.22	16.1051
C-01	KAJ8647127	92	NA	NA						NA		NA		pink	NA	KAJ8647127.1	2.15717	0.477929	2.70581	1.8714	2.78926	2.24978	2.64783	1.89928	0.900753	3.06374	3.50609	5.67816	2.44733	1.5505	6.48793	3.06844	2.31682	2.32757	5.33887	3.53054	1.39208	1.64216	4.32432	4.33576
C-01	KAJ8647128	315	AT1G78080	AT1G78080-a	RAP2.4	related to AP2 4	Encodes a member of the DREB subfamily A-6 of ERF/AP2 transcription factor family (RAP2.4). The protein contains one AP2 domain. Role in mediating light and ethylene signaling.	related to AP2 4 (RAP2.4); CONTAINS InterPro DOMAIN/s: DNA-binding, integrase-type (InterPro:IPR016177), Pathogenesis-related transcriptional factor/ERF, DNA-binding (InterPro:IPR001471); BEST Arabidopsis thaliana protein match is: Integrase-type DNA-binding superfamily protein (TAIR:AT1G22190.1); Has 5853 Blast hits to 5721 proteins in 258 species: Archae - 0; Bacteria - 10; Metazoa - 0; Fungi -…	334	tr|A0A443NIX6|A0A443NIX6_9MAGN Ethylene-responsive transcription factor RAP2-4	Cinnamomum micranthum f. kanehirae	O65665|ERF60_ARATH Ethylene-responsive transcription factor ERF060	Arabidopsis thaliana	midnightblue	ERF	KAJ8647128.1	1.68317	2.49576	100.949	0.629407	1.27743	0.516726	12.9322	8.69521	8.3389	24.4533	12.3272	1.01899	1.72496	3.65696	3.61621	1.02458	0.668635	0.812054	1.53562	0.732596	6.91507	30.0487	27.6357	27.0335
C-01	KAJ8647129	386	AT1G36050	AT1G36050-a		Endoplasmic reticulum vesicle transporter protein		Endoplasmic reticulum vesicle transporter protein; FUNCTIONS IN: molecular_function unknown; INVOLVED IN: fatty acid biosynthetic process; LOCATED IN: plasma membrane; EXPRESSED IN: 25 plant structures; EXPRESSED DURING: 15 growth stages; CONTAINS InterPro DOMAIN/s: Protein of unknown function DUF1692 (InterPro:IPR012936); BEST Arabidopsis thaliana protein match is: Endoplasmic reticulum vesicle …	489	tr|A0A3S3MRT2|A0A3S3MRT2_9MAGN Endoplasmic reticulum-Golgi intermediate compartment protein 3-like protein	Cinnamomum micranthum f. kanehirae	Q69SA9|PDI54_ORYSJ Protein disulfide isomerase-like 5-4	Oryza sativa subsp. japonica	turquoise	NA	KAJ8647129.1	21.6559	19.4813	27.0038	21.1644	22.2529	16.3071	27.2325	26.8653	17.5164	24.2988	46.8809	32.8514	33.28	32.589	26.0303	29.8214	28.0562	27.0559	21.2484	15.9346	13.3168	14.2191	16.1092	16.1668
C-01	KAJ8647130	357	AT5G65140	AT5G65140-a	TPPJ	Haloacid dehalogenase-like hydrolase (HAD) superfamily protein		Haloacid dehalogenase-like hydrolase (HAD) superfamily protein; FUNCTIONS IN: catalytic activity, trehalose-phosphatase activity; INVOLVED IN: response to cadmium ion, trehalose biosynthetic process; EXPRESSED IN: 21 plant structures; EXPRESSED DURING: 14 growth stages; CONTAINS InterPro DOMAIN/s: HAD-superfamily hydrolase, subfamily IIB (InterPro:IPR006379), Trehalose-phosphatase (InterPro:IPR00…	370	tr|A0A443NIY0|A0A443NIY0_9MAGN Trehalose 6-phosphate phosphatase	Cinnamomum micranthum f. kanehirae	Q5HZ05|TPPJ_ARATH Probable trehalose-phosphate phosphatase J	Arabidopsis thaliana	blue	NA	KAJ8647130.1	9.55631	6.31756	0.686297	20.6195	18.478	18.0996	17.5376	18.3028	17.3326	1.70675	1.55891	13.6126	2.87865	1.55619	10.5233	0.198761	0.15778	0.317157	0	1.5919	0.106564	0	0.304636	0.619193
C-01	KAJ8647131	247	AT2G27080	AT2G27080-a		Late embryogenesis abundant (LEA) hydroxyproline-rich glycoprotein family		Late embryogenesis abundant (LEA) hydroxyproline-rich glycoprotein family; CONTAINS InterPro DOMAIN/s: Late embryogenesis abundant protein, group 2 (InterPro:IPR004864); BEST Arabidopsis thaliana protein match is: Late embryogenesis abundant (LEA) hydroxyproline-rich glycoprotein family (TAIR:AT5G21130.1); Has 1062 Blast hits to 1061 proteins in 28 species: Archae - 0; Bacteria - 0; Metazoa - 0; …	260	tr|A0A8B7BNE6|A0A8B7BNE6_PHODC NDR1/HIN1-like protein 13	Phoenix dactylifera	Q9ZVD2|NHL13_ARATH NDR1/HIN1-like protein 13	Arabidopsis thaliana	NA	NA	KAJ8647131.1	0	0	0	0	0	0	0.076892	0	0.054478	0	0	0.066918	0	0	0	0	0	0	0	0	0	0	0	0
C-01	KAJ8647132	247	AT5G64160	AT5G64160		unknown protein; FUNCTIONS IN: molecular_function unknown; INVOLVED IN: biological_process unknown; LOCATED IN: cellular_component unknown; EXPRESSED IN: 24 plant structures; EXPRESSED DURING: 15 growth stages; Has 30201 Blast hits to 17322 proteins in 780 species: Archae - 12; Bacteria - 1396; Metazoa - 17338; Fungi - 3422; Plants - 5037; Viruses - 0; Other Eukaryotes - 2996 (source: NCBI BLink).		unknown protein; FUNCTIONS IN: molecular_function unknown; INVOLVED IN: biological_process unknown; LOCATED IN: cellular_component unknown; EXPRESSED IN: 24 plant structures; EXPRESSED DURING: 15 growth stages; Has 30201 Blast hits to 17322 proteins in 780 species: Archae - 12; Bacteria - 1396; Metazoa - 17338; Fungi - 3422; Plants - 5037; Viruses - 0; Other Eukaryotes - 2996 (source: NCBI BLink).	227	tr|A0A443NIX4|A0A443NIX4_9MAGN Uncharacterized protein	Cinnamomum micranthum f. kanehirae	NA		blue	NA	KAJ8647132.1	55.6655	61.4236	45.3991	39.0433	44.2874	37.8612	44.9805	39.8391	44.7321	30.1164	29.7055	51.5102	43.1951	44.0476	55.0952	20.7311	22.0636	21.5769	24.2572	36.1773	40.9369	24.3658	26.3673	24.1256
C-01	KAJ8647133	587	AT5G65160	AT5G65160-a	TPR14	tetratricopeptide repeat (TPR)-containing protein		tetratricopeptide repeat (TPR)-containing protein; FUNCTIONS IN: binding; INVOLVED IN: biological_process unknown; LOCATED IN: cellular_component unknown; EXPRESSED IN: 6 plant structures; EXPRESSED DURING: L mature pollen stage, M germinated pollen stage, 4 anthesis, petal differentiation and expansion stage; CONTAINS InterPro DOMAIN/s: Molecular chaperone, heat shock protein, Hsp40, DnaJ (Inter…	593	tr|A0A3S3NZU1|A0A3S3NZU1_9MAGN Tetratricopeptide repeat-containing domain-containing protein	Cinnamomum micranthum f. kanehirae	Q9SIN1|TTL3_ARATH Inactive TPR repeat-containing thioredoxin TTL3	Arabidopsis thaliana	NA	NA	KAJ8647133.1	0	0	0	0.024045	0.035377	0	0	0	0	0	0.013726	0.088223	0	0.043464	0	0	0.019783	0	0	0.016368	0.040184	0	0.036547	0
C-01	KAJ8647134	438	AT5G65170	AT5G65170-a		VQ motif-containing protein		VQ motif-containing protein; CONTAINS InterPro DOMAIN/s: VQ (InterPro:IPR008889); BEST Arabidopsis thaliana protein match is: VQ motif-containing protein (TAIR:AT1G35830.1); Has 1807 Blast hits to 1807 proteins in 277 species: Archae - 0; Bacteria - 0; Metazoa - 736; Fungi - 347; Plants - 385; Viruses - 0; Other Eukaryotes - 339 (source: NCBI BLink).	362	tr|A0A3S3M7E9|A0A3S3M7E9_9MAGN Cell wall protein RBR3	Cinnamomum micranthum f. kanehirae	Q9LIE6|VQ22_ARATH VQ motif-containing protein 22	Arabidopsis thaliana	NA	NA	KAJ8647134.1	0.534676	0.214109	1.29988	0	0.0318	0.122489	0.239312	0.065755	0.074805	0.279792	0.28674	0.069822	0.032486	0.101879	0.115634	0.155936	0.021487	0.202364	0.516968	0	0	0.117518	0	0.228222
C-01	KAJ8647135	521	AT1G78130	AT1G78130-a	UNE2	Major facilitator superfamily protein		unfertilized embryo sac 2 (UNE2); CONTAINS InterPro DOMAIN/s: Major facilitator superfamily (InterPro:IPR020846), Major facilitator superfamily MFS-1 (InterPro:IPR011701), Major facilitator superfamily, general substrate transporter (InterPro:IPR016196); BEST Arabidopsis thaliana protein match is: Major facilitator superfamily protein (TAIR:AT5G10190.1); Has 16910 Blast hits to 16851 proteins in …	490	tr|A0A3S3N0F6|A0A3S3N0F6_9MAGN Major facilitator superfamily	Cinnamomum micranthum f. kanehirae	NA		NA	NA	KAJ8647135.1	0.083335	0.033615	0.864596	0	0.057061	0	1.15616	0.171334	0.716767	0.156295	0.237094	0.077715	0.627823	0.468969	0.041403	0.52931	0.075782	0.315485	0.09101	0.116338	0	0.161485	0.269575	0.296095
C-01	KAJ8647136	446	AT4G39840	AT4G39840-a		unknown protein; FUNCTIONS IN: molecular_function unknown; INVOLVED IN: biological_process unknown; LOCATED IN: endomembrane system; EXPRESSED IN: 23 plant structures; EXPRESSED DURING: 13 growth stages; Has 20719 Blast hits to 6096 proteins in 607 species: Archae - 22; Bacteria - 3243; Metazoa - 4364; Fungi - 2270; Plants - 237; Viruses - 128; Other Eukaryotes - 10455 (source: NCBI BLink).		unknown protein; FUNCTIONS IN: molecular_function unknown; INVOLVED IN: biological_process unknown; LOCATED IN: endomembrane system; EXPRESSED IN: 23 plant structures; EXPRESSED DURING: 13 growth stages; Has 20719 Blast hits to 6096 proteins in 607 species: Archae - 22; Bacteria - 3243; Metazoa - 4364; Fungi - 2270; Plants - 237; Viruses - 128; Other Eukaryotes - 10455 (source: NCBI BLink).	451	tr|A0A443NIU5|A0A443NIU5_9MAGN DNA ligase 1-like protein	Cinnamomum micranthum f. kanehirae	NA		turquoise	NA	KAJ8647136.1	0.728575	0.757169	2.4369	0.478968	0.461887	0.345212	1.23854	1.4225	1.15384	0.885767	2.62738	0.197202	0.428304	1.1787	2.39197	1.08454	1.10518	0.95125	0.143112	0.196714	0.686009	0.615821	0.83582	0.757388
C-01	KAJ8647137	339	AT4G39860	AT4G39860-a		unknown protein; BEST Arabidopsis thaliana protein match is: unknown protein (TAIR:AT2G22270); Has 152 Blast hits to 146 proteins in 19 species: Archae - 0; Bacteria - 0; Metazoa - 0; Fungi - 2; Plants - 146; Viruses - 0; Other Eukaryotes - 4 (source: NCBI BLink).		unknown protein; BEST Arabidopsis thaliana protein match is: unknown protein (TAIR:AT2G22270.1); Has 152 Blast hits to 146 proteins in 19 species: Archae - 0; Bacteria - 0; Metazoa - 0; Fungi - 2; Plants - 146; Viruses - 0; Other Eukaryotes - 4 (source: NCBI BLink).	299	tr|A0A443NIY7|A0A443NIY7_9MAGN DUF4057 domain-containing protein	Cinnamomum micranthum f. kanehirae	NA		salmon	NA	KAJ8647137.1	79.8978	75.9909	58.9242	110.598	102.691	92.8955	107.02	126.29	121.829	84.7328	77.062	88.797	79.6038	68.4467	67.2508	242.94	201.17	198.992	99.3711	151.749	62.9485	146.675	142.941	120.898
C-01	KAJ8647138	743	AT1G78160	AT1G78160-a	APUM7, PUM7	pumilio 7	Encodes a member of the Arabidopsis Pumilio (APUM) proteins containing PUF domain (eight repeats of approximately 36 amino acids each). PUF proteins regulate both mRNA stability and translation through sequence-specific binding to the 3' UTR of target mRNA transcripts.	pumilio 7 (PUM7); CONTAINS InterPro DOMAIN/s: Pumilio RNA-binding repeat (InterPro:IPR001313), Armadillo-like helical (InterPro:IPR011989), Armadillo-type fold (InterPro:IPR016024); BEST Arabidopsis thaliana protein match is: pumilio 8 (TAIR:AT1G22240.1); Has 2852 Blast hits to 1667 proteins in 231 species: Archae - 0; Bacteria - 0; Metazoa - 724; Fungi - 847; Plants - 715; Viruses - 0; Other Euk…	650	tr|A0A443NIY6|A0A443NIY6_9MAGN Putative pumilio 7, chloroplastic	Cinnamomum micranthum f. kanehirae	Q9C9R6|PUM7_ARATH Putative pumilio homolog 7, chloroplastic	Arabidopsis thaliana	blue	NA	KAJ8647138.1	3.60224	2.75689	2.45487	3.69193	4.26837	3.15697	1.47674	1.96256	1.95908	3.46452	3.15794	3.57877	4.4522	2.05358	2.29266	2.05296	2.1527	1.90943	1.83656	1.36196	1.25343	1.35289	1.89891	1.8444
C-01	KAJ8647139	392	AT1G35720	AT1G35720-a	ANNAT1, OXY5, ATOXY5	annexin 1	Encodes a member of the annexin gene family, a diverse, multigene family of calcium-dependent, membrane-binding proteins. The protein was determined to have peroxidase activity. This activity is thought to be dependent on the presence of post-translational modifications (most likely phosphorylation). The protein was shown to be present as a mixture of monomer and homodimer. The homodimerization s…	annexin 1 (ANNAT1); FUNCTIONS IN: in 7 functions; INVOLVED IN: in 8 processes; LOCATED IN: in 10 components; EXPRESSED IN: 31 plant structures; EXPRESSED DURING: 16 growth stages; CONTAINS InterPro DOMAIN/s: Annexin like protein (InterPro:IPR015472), Annexin repeat (InterPro:IPR018502), Annexin repeat, conserved site (InterPro:IPR018252), Annexin (InterPro:IPR001464), Annexin, type plant (InterPr…	317	tr|A0A3S4NKM2|A0A3S4NKM2_9MAGN Annexin	Cinnamomum micranthum f. kanehirae	Q9SYT0|ANXD1_ARATH Annexin D1	Arabidopsis thaliana	green	NA	KAJ8647139.1	9.52239	9.07476	3.48567	11.7648	11.0108	8.44912	2.92069	4.08644	2.96604	5.4347	12.7692	60.3894	2.19547	4.51626	23.0169	0.515003	1.61906	1.66026	37.224	7.31401	11.8936	1.16278	0.850287	0.617164
C-01	KAJ8647140	112	NA	NA						NA		NA		turquoise	NA	KAJ8647140.1	0.21901	0.007468	0.334221	0.731479	0.671521	0.681879	1.21149	1.23544	0.99926	0.725789	1.26756	0.809145	0.61673	0.209922	0.292425	0.231264	0.756569	0.697859	0.135375	0.008447	0	0.24657	0.349783	0.488909
C-01	KAJ8647141	648	AT5G64170	AT5G64170-a		dentin sialophosphoprotein-related		dentin sialophosphoprotein-related; BEST Arabidopsis thaliana protein match is: unknown protein (TAIR:AT3G54500.2); Has 1807 Blast hits to 1807 proteins in 277 species: Archae - 0; Bacteria - 0; Metazoa - 736; Fungi - 347; Plants - 385; Viruses - 0; Other Eukaryotes - 339 (source: NCBI BLink).	616	tr|A0A443NIW9|A0A443NIW9_9MAGN Protein LNK1	Cinnamomum micranthum f. kanehirae	A8MQN2|LNK1_ARATH Protein LNK1	Arabidopsis thaliana	turquoise	NA	KAJ8647141.1	15.6287	16.4229	20.9116	26.9429	26.4062	23.3428	47.999	51.4348	47.7587	32.095	64.4965	62.548	32.2858	34.8882	30.4901	19.2569	20.9354	20.7496	15.9666	11.6007	1.36855	16.9669	13.0367	13.1645
C-01	KAJ8647142	261	NA	NA						tr|A0A3S3N4C8|A0A3S3N4C8_9MAGN Transmembrane emp24 domain-containing protein p24beta3-like protein	Cinnamomum micranthum f. kanehirae	NA		NA	NA	KAJ8647142.1	0	0	0.013584	0	0.004616	0.021901	0	0	0.009786	0	0	0	0.008545	0	0	0	0	0	0	0	0	0	0	0
C-01	KAJ8647143	387	NA	NA						tr|A0A3S3N4C8|A0A3S3N4C8_9MAGN Transmembrane emp24 domain-containing protein p24beta3-like protein	Cinnamomum micranthum f. kanehirae	NA		NA	NA	KAJ8647143.1	0	0	0	0.107608	0	0.042675	0.034289	0	0	0.033114	0	0	0	0.016012	0	0	0	0	0	0	0	0	0.056968	0
C-01	KAJ8647144	347	AT1G11260	AT1G11260-a	STP1, ATSTP1	sugar transporter 1	Encodes a H+/hexose cotransporter.	sugar transporter 1 (STP1); FUNCTIONS IN: carbohydrate transmembrane transporter activity, sugar:hydrogen symporter activity; INVOLVED IN: transport, transmembrane transport; LOCATED IN: nucleus, plasma membrane, vacuole, membrane; EXPRESSED IN: 25 plant structures; EXPRESSED DURING: 13 growth stages; CONTAINS InterPro DOMAIN/s: Sugar transporter, conserved site (InterPro:IPR005829), Major facili…	522	tr|A0A443PNQ2|A0A443PNQ2_9MAGN Sugar/inositol transporter	Cinnamomum micranthum f. kanehirae	Q6Z401|MST6_ORYSJ Sugar transport protein MST6	Oryza sativa subsp. japonica	NA	NA	KAJ8647144.1	0	0	0	0	0	0	0	0	0	0	0	0	0	0	0	0	0	0	0.029005	0	0	0	0	0
C-01	KAJ8647145	98	AT5G26340	AT5G26340-a	MSS1, STP13, ATSTP13	Major facilitator superfamily protein	Encodes a protein with high affinity, hexose-specific/H+ symporter activity. The activity of the transporter appears to be negatively regulated by phosphorylation. Importantly, microarray analysis, as well as the study of the expression of this gene in mutants involved in programmed cell death (PCD) demonstrated a tight correlation between this gene's expression and PCD.	MSS1; FUNCTIONS IN: carbohydrate transmembrane transporter activity, high-affinity hydrogen:glucose symporter activity, sugar:hydrogen symporter activity, hexose:hydrogen symporter activity; INVOLVED IN: response to salt stress, apoptosis, phosphorylation; LOCATED IN: plasma membrane, membrane; EXPRESSED IN: 22 plant structures; EXPRESSED DURING: 10 growth stages; CONTAINS InterPro DOMAIN/s: Suga…	526	tr|A0A443PNQ2|A0A443PNQ2_9MAGN Sugar/inositol transporter	Cinnamomum micranthum f. kanehirae	Q6Z401|MST6_ORYSJ Sugar transport protein MST6	Oryza sativa subsp. japonica	NA	NA	KAJ8647145.1	0	0	0	0	0	0	0	0	0	0	0	0	0	0	0	0	0	0	0	0	0	0	0	0
C-01	KAJ8647146	311	NA	NA						tr|A0A443NXP6|A0A443NXP6_9MAGN Transposon protein, putative, CACTA, En/Spm sub-class	Cinnamomum micranthum f. kanehirae	NA		NA	NA	KAJ8647146.1	0.00164	0	0	0.079773	0.027799	0.112841	0.026153	0	0	0.009197	0	0.077278	0.02817	0.017423	0.015347	0	0.162042	0	0	0	0.162212	0.280324	0	0.105902
C-01	KAJ8647147	199	NA	NA						tr|A0A3S3N4C8|A0A3S3N4C8_9MAGN Transmembrane emp24 domain-containing protein p24beta3-like protein	Cinnamomum micranthum f. kanehirae	NA		NA	NA	KAJ8647147.1	0.2303	0	0.618423	0.059278	0.269871	0.359236	0.390918	0.464601	1.04904	0.409429	0.292428	1.13822	0.269268	0.265981	0.825417	0.083427	0.167032	0.485614	0.36494	0.843519	0	0.030917	0.468933	0
C-01	KAJ8647148	808	AT5G09400	AT5G09400-a	KUP7	K+ uptake permease 7	potassium transporter	K+ uptake permease 7 (KUP7); FUNCTIONS IN: potassium ion transmembrane transporter activity; INVOLVED IN: potassium ion transport; LOCATED IN: vacuolar membrane, plasma membrane, membrane, plant-type vacuole; EXPRESSED IN: 18 plant structures; EXPRESSED DURING: 11 growth stages; CONTAINS InterPro DOMAIN/s: Potassium uptake protein, kup (InterPro:IPR018519), K+ potassium transporter (InterPro:IPR0…	858	tr|A0A3S3MRU4|A0A3S3MRU4_9MAGN Potassium transporter	Cinnamomum micranthum f. kanehirae	Q9FY75|POT7_ARATH Potassium transporter 7	Arabidopsis thaliana	turquoise	NA	KAJ8647148.1	8.81587	4.11277	7.48147	8.6911	8.26194	7.09557	15.5967	19.2163	14.4886	12.4592	21.711	8.7112	13.5283	8.99065	8.24865	7.65065	6.58273	8.19676	9.65037	5.30062	2.43307	7.07694	5.70529	6.35928
C-01	KAJ8647149	961	AT4G33520	AT4G33520-a	PAA1, HMA6	P-type ATP-ase 1	Encodes a putative metal-transporting P-type ATPase.	P-type ATP-ase 1 (PAA1); FUNCTIONS IN: copper ion transmembrane transporter activity, ATPase activity, coupled to transmembrane movement of ions, phosphorylative mechanism; INVOLVED IN: photosynthetic electron transport chain; LOCATED IN: chloroplast, chloroplast stroma, chloroplast envelope; EXPRESSED IN: 23 plant structures; EXPRESSED DURING: 13 growth stages; CONTAINS InterPro DOMAIN/s: Heavy …	949	tr|A0A443NIZ4|A0A443NIZ4_9MAGN Copper-transporting ATPase PAA1, chloroplastic	Cinnamomum micranthum f. kanehirae	Q9SZC9|HMA6_ARATH Copper-transporting ATPase PAA1, chloroplastic	Arabidopsis thaliana	turquoise	NA	KAJ8647149.1	11.5627	7.55694	8.43526	9.87387	8.93473	7.55356	10.9201	9.45401	9.41545	12.6254	14.7306	10.1558	14.5971	9.60266	8.89969	5.66781	7.04106	6.49739	4.54671	3.81158	3.07632	2.38244	3.6275	2.96625
C-01	KAJ8647150	263	AT5G10260	AT5G10260-a	AtRABH1e, RABH1e	RAB GTPase homolog H1E		RAB GTPase homolog H1E (RABH1e); FUNCTIONS IN: GTP binding; INVOLVED IN: protein transport, small GTPase mediated signal transduction; EXPRESSED IN: 15 plant structures; EXPRESSED DURING: 6 growth stages; CONTAINS InterPro DOMAIN/s: Ras GTPase (InterPro:IPR001806), Small GTP-binding protein (InterPro:IPR005225), Small GTPase (InterPro:IPR020851), Ras (InterPro:IPR013753), Ras small GTPase, Rab ty…	207	tr|A0A443NIZ7|A0A443NIZ7_9MAGN Ras-related protein RABH1e	Cinnamomum micranthum f. kanehirae	Q9LFT9|RAH1E_ARATH Ras-related protein RABH1e	Arabidopsis thaliana	turquoise	NA	KAJ8647150.1	8.07738	10.6118	5.64058	6.90106	8.38655	6.17698	18.0996	12.7135	13.2256	13.6702	16.0052	22.2681	13.7878	21.6544	25.7121	2.78162	6.22502	4.22466	4.65427	4.78398	3.26039	8.51808	10.9231	8.67734
C-01	KAJ8647151	100	NA	NA						tr|A0A3S3NZV2|A0A3S3NZV2_9MAGN Putative Retrotransposon-derived protein PEG10	Cinnamomum micranthum f. kanehirae	NA		blue	NA	KAJ8647151.1	1.45281	2.75568	0.164993	3.9381	6.72582	4.51041	1.73831	1.34033	0.670302	2.24991	1.12491	5.23465	2.62292	4.69553	5.46467	0.087882	0.090441	0.208057	0.264721	0.416205	0	0.165593	0.957076	0.174301
C-01	KAJ8647152	296	AT4G39900	AT4G39900		unknown protein; Has 30201 Blast hits to 17322 proteins in 780 species: Archae - 12; Bacteria - 1396; Metazoa - 17338; Fungi - 3422; Plants - 5037; Viruses - 0; Other Eukaryotes - 2996 (source: NCBI BLink).		unknown protein; Has 30201 Blast hits to 17322 proteins in 780 species: Archae - 12; Bacteria - 1396; Metazoa - 17338; Fungi - 3422; Plants - 5037; Viruses - 0; Other Eukaryotes - 2996 (source: NCBI BLink).	245	tr|A0A3S3M7G3|A0A3S3M7G3_9MAGN Potassium channel subfamily K member 10	Cinnamomum micranthum f. kanehirae	NA		blue	NA	KAJ8647152.1	149.507	161.515	34.159	155.65	175.342	164.237	67.6399	75.3545	61.2943	116.365	74.8858	140.8	140.891	97.6795	142.441	3.23631	2.92698	4.0235	12.3643	7.10642	3.03657	10.0316	4.19358	3.3335
C-01	KAJ8647153	294	AT2G17080	AT2G17080-a		Arabidopsis protein of unknown function (DUF241)		Arabidopsis protein of unknown function (DUF241); FUNCTIONS IN: molecular_function unknown; INVOLVED IN: biological_process unknown; LOCATED IN: chloroplast; EXPRESSED IN: root; CONTAINS InterPro DOMAIN/s: Protein of unknown function DUF241, plant (InterPro:IPR004320); BEST Arabidopsis thaliana protein match is: Arabidopsis protein of unknown function (DUF241) (TAIR:AT2G17070.1); Has 750 Blast hi…	263	tr|F6HRY9|F6HRY9_VITVI DUF241 domain protein	Vitis vinifera	NA		blue	NA	KAJ8647153.1	1.31612	1.31061	0	3.88115	2.05418	3.2436	0.777804	1.38174	1.16017	1.52262	0.184867	0.635691	2.45585	1.58919	0	0	0	0	0	0	0	0	0	0
C-01	KAJ8647154	295	AT4G35690	AT4G35690-a		Arabidopsis protein of unknown function (DUF241)		Arabidopsis protein of unknown function (DUF241); CONTAINS InterPro DOMAIN/s: Protein of unknown function DUF241, plant (InterPro:IPR004320); BEST Arabidopsis thaliana protein match is: Arabidopsis protein of unknown function (DUF241) (TAIR:AT4G35710.1); Has 1807 Blast hits to 1807 proteins in 277 species: Archae - 0; Bacteria - 0; Metazoa - 736; Fungi - 347; Plants - 385; Viruses - 0; Other Euka…	284	tr|A0A6A1UMY3|A0A6A1UMY3_9ROSI DUF241 domain protein	Morella rubra	NA		NA	NA	KAJ8647154.1	0	0	0	0	0	0	0	0	0	0.025609	0	0	0	0	0.034669	0	0	0	0	0	0	0	0	0
C-01	KAJ8647155	295	AT4G35690	AT4G35690-b		Arabidopsis protein of unknown function (DUF241)		Arabidopsis protein of unknown function (DUF241); CONTAINS InterPro DOMAIN/s: Protein of unknown function DUF241, plant (InterPro:IPR004320); BEST Arabidopsis thaliana protein match is: Arabidopsis protein of unknown function (DUF241) (TAIR:AT4G35710.1); Has 1807 Blast hits to 1807 proteins in 277 species: Archae - 0; Bacteria - 0; Metazoa - 736; Fungi - 347; Plants - 385; Viruses - 0; Other Euka…	284	tr|A0A6A1UMY3|A0A6A1UMY3_9ROSI DUF241 domain protein	Morella rubra	NA		NA	NA	KAJ8647155.1	0.472875	0	0	0.007836	0.058369	0	0	0	0.043145	0	0	0	0.223816	0	0	0	0	0	0.003334	0.043801	0	0	0	0
C-01	KAJ8647156	325	AT4G35250	AT4G35250		NAD(P)-binding Rossmann-fold superfamily protein		NAD(P)-binding Rossmann-fold superfamily protein; FUNCTIONS IN: binding, catalytic activity; INVOLVED IN: metabolic process; LOCATED IN: chloroplast; EXPRESSED IN: 21 plant structures; EXPRESSED DURING: 13 growth stages; CONTAINS InterPro DOMAIN/s: NAD(P)-binding domain (InterPro:IPR016040), NmrA-like (InterPro:IPR008030); BEST Arabidopsis thaliana protein match is: NAD(P)-binding Rossmann-fold s…	395	tr|A0A3S3N0G9|A0A3S3N0G9_9MAGN Putative NADPH-dependent reductase	Cinnamomum micranthum f. kanehirae	O65502|HC244_ARATH Protein HIGH CHLOROPHYLL FLUORESCENCE PHENOTYPE 244, chloroplastic	Arabidopsis thaliana	salmon	NA	KAJ8647156.1	3.9069	4.88857	5.91924	4.17569	5.31875	4.55748	3.75847	5.82512	3.79781	3.63073	3.06057	2.79382	5.02409	5.39611	3.60004	6.15449	8.68346	8.8474	4.67952	3.8065	2.47724	6.22988	4.62233	4.14054
C-01	KAJ8647157	339	AT1G63610	AT1G63610		unknown protein; FUNCTIONS IN: molecular_function unknown; INVOLVED IN: biological_process unknown; LOCATED IN: chloroplast; EXPRESSED IN: 22 plant structures; EXPRESSED DURING: 13 growth stages; BEST Arabidopsis thaliana protein match is: unknown protein (TAIR:AT2G14910); Has 35333 Blast hits to 34131 proteins in 2444 species: Archae - 798; Bacteria - 22429; Metazoa - 974; Fungi - 991; Plants - …		unknown protein; FUNCTIONS IN: molecular_function unknown; INVOLVED IN: biological_process unknown; LOCATED IN: chloroplast; EXPRESSED IN: 22 plant structures; EXPRESSED DURING: 13 growth stages; BEST Arabidopsis thaliana protein match is: unknown protein (TAIR:AT2G14910.1); Has 537 Blast hits to 411 proteins in 100 species: Archae - 0; Bacteria - 231; Metazoa - 0; Fungi - 0; Plants - 94; Viruses…	341	tr|A0A3S3Q4B0|A0A3S3Q4B0_9MAGN Uncharacterized protein	Cinnamomum micranthum f. kanehirae	NA		turquoise	NA	KAJ8647157.1	29.5908	21.644	27.1317	22.9277	20.7529	18.7976	28.4427	25.4117	22.4907	28.0772	19.2603	23.773	33.1596	26.9445	23.0845	14.4377	13.9585	13.5727	9.53779	7.52937	9.08007	7.6895	7.83817	7.97043
C-01	KAJ8647158	561	AT4G38380	AT4G38380		MATE efflux family protein		MATE efflux family protein; FUNCTIONS IN: antiporter activity, drug transmembrane transporter activity; INVOLVED IN: drug transmembrane transport, transmembrane transport; LOCATED IN: chloroplast; EXPRESSED IN: 13 plant structures; EXPRESSED DURING: 7 growth stages; CONTAINS InterPro DOMAIN/s: Multi antimicrobial extrusion protein MatE (InterPro:IPR002528); BEST Arabidopsis thaliana protein match…	560	tr|A0A3S4NKP0|A0A3S4NKP0_9MAGN Protein DETOXIFICATION 45, chloroplastic	Cinnamomum micranthum f. kanehirae	Q9SVE7|DTX45_ARATH Protein DETOXIFICATION 45, chloroplastic	Arabidopsis thaliana	turquoise	NA	KAJ8647158.1	4.30106	3.13905	3.45668	3.07751	3.00978	2.15862	4.5448	4.0395	2.73741	4.83529	4.38567	3.64307	6.52407	3.04668	2.94309	1.62668	1.42787	2.00806	1.68865	0.999023	0.427715	1.5301	1.99874	2.21921
C-01	KAJ8647159	381	AT3G51440	AT3G51440-a		Calcium-dependent phosphotriesterase superfamily protein		Calcium-dependent phosphotriesterase superfamily protein; FUNCTIONS IN: strictosidine synthase activity; INVOLVED IN: alkaloid biosynthetic process, biosynthetic process; LOCATED IN: endoplasmic reticulum; EXPRESSED IN: 19 plant structures; EXPRESSED DURING: 10 growth stages; CONTAINS InterPro DOMAIN/s: Strictosidine synthase, conserved region (InterPro:IPR018119), Strictosidine synthase (InterPr…	371	tr|A0A443NIW7|A0A443NIW7_9MAGN Protein STRICTOSIDINE SYNTHASE-LIKE 7-like protein	Cinnamomum micranthum f. kanehirae	Q9SD05|SSL6_ARATH Protein STRICTOSIDINE SYNTHASE-LIKE 6	Arabidopsis thaliana	NA	NA	KAJ8647159.1	0	0	0.064449	0	0	0	0.034824	0	0.077448	0	0.122149	0.224235	0.128714	0	0	0.020842	0.040017	0.033519	0.065881	0.143567	0	0	0.156008	0.076443
C-01	KAJ8647160	73	NA	NA						NA		NA		NA	NA	KAJ8647160.1	0	0	0	0	0	0	0	0	0	0	0	0	0	0	0	0	0	0	0	0	0	0	0	0
C-01	KAJ8647161	402	AT1G19250	AT1G19250-a	FMO1	flavin-dependent monooxygenase 1	FMO1 is required for full expression of TIR-NB-LRRconditioned resistance to avirulent pathogens and for basal resistance to invasive virulent pathogens. Functions in an EDS1-regulated but SA-independent mechanism that promotes resistance and cell death at pathogen infection sites.	flavin-dependent monooxygenase 1 (FMO1); FUNCTIONS IN: NADP or NADPH binding, oxidoreductase activity, monooxygenase activity, FAD binding, flavin-containing monooxygenase activity; INVOLVED IN: in 7 processes; LOCATED IN: endomembrane system, intrinsic to endoplasmic reticulum membrane; EXPRESSED IN: stem, leaf whorl, sepal, root, stamen; EXPRESSED DURING: 4 anthesis; CONTAINS InterPro DOMAIN/s:…	530	tr|A0A3S3ML94|A0A3S3ML94_9MAGN Flavin-containing monooxygenase	Cinnamomum micranthum f. kanehirae	Q9LMA1|FMO1_ARATH Probable flavin-containing monooxygenase 1	Arabidopsis thaliana	NA	NA	KAJ8647161.1	0	6e-06	0	0	0	0	0.041164	0	0	0	0	0	0	0	0	0	0	0	0	0	0	0	0.0817	0
C-01	KAJ8647162	521	AT1G19250	AT1G19250-b	FMO1	flavin-dependent monooxygenase 1	FMO1 is required for full expression of TIR-NB-LRRconditioned resistance to avirulent pathogens and for basal resistance to invasive virulent pathogens. Functions in an EDS1-regulated but SA-independent mechanism that promotes resistance and cell death at pathogen infection sites.	flavin-dependent monooxygenase 1 (FMO1); FUNCTIONS IN: NADP or NADPH binding, oxidoreductase activity, monooxygenase activity, FAD binding, flavin-containing monooxygenase activity; INVOLVED IN: in 7 processes; LOCATED IN: endomembrane system, intrinsic to endoplasmic reticulum membrane; EXPRESSED IN: stem, leaf whorl, sepal, root, stamen; EXPRESSED DURING: 4 anthesis; CONTAINS InterPro DOMAIN/s:…	530	tr|A0A3S3ML94|A0A3S3ML94_9MAGN Flavin-containing monooxygenase	Cinnamomum micranthum f. kanehirae	Q9LMA1|FMO1_ARATH Probable flavin-containing monooxygenase 1	Arabidopsis thaliana	tan	NA	KAJ8647162.1	0.594552	0.010583	0.25836	0.082665	0.161917	0.118559	0.384429	0.201177	0.157371	0.169422	0.309071	0.019329	1.11285	0.643167	0.078047	0	0.017785	0.008152	2.66266	0.034132	7.22285	0.033467	0	0
C-01	KAJ8647163	555	AT1G20560	AT1G20560-a	AAE1	acyl activating enzyme 1		acyl activating enzyme 1 (AAE1); FUNCTIONS IN: AMP binding; INVOLVED IN: metabolic process; LOCATED IN: peroxisome; EXPRESSED IN: 22 plant structures; EXPRESSED DURING: 13 growth stages; CONTAINS InterPro DOMAIN/s: AMP-binding, conserved site (InterPro:IPR020845), AMP-dependent synthetase/ligase (InterPro:IPR000873); BEST Arabidopsis thaliana protein match is: AMP-dependent synthetase and ligase …	556	tr|A0A3S3MZG6|A0A3S3MZG6_9MAGN Putative acyl-activating enzyme 1, peroxisomal isoform X1	Cinnamomum micranthum f. kanehirae	F4HUK6|AAE1_ARATH Butanoate--CoA ligase AAE1	Arabidopsis thaliana	royalblue	NA	KAJ8647163.1	9.11725	7.2101	13.9414	16.8052	17.3297	17.2297	31.4838	28.1306	32.4312	15.5618	17.7316	5.95807	16.9089	21.0842	4.72962	27.8549	27.4087	29.0578	19.8796	16.9099	5.52418	17.0526	14.0031	12.6776
C-01	KAJ8647164	211	AT1G53160	AT1G53160-a	SPL4	squamosa promoter binding protein-like 4	Encodes a member of the SPL (squamosa-promoter binding protein-like)gene family, a novel gene family encoding DNA binding proteins and putative transcription factors. Contains the SBP-box, which encodes the SBP-domain, required and sufficient for interaction with DNA. It is involved in regulation of flowering and vegetative phase change. Its temporal expression is regulated by the microRNA miR156…	squamosa promoter binding protein-like 4 (SPL4); FUNCTIONS IN: DNA binding, sequence-specific DNA binding transcription factor activity; INVOLVED IN: regulation of vegetative phase change, regulation of transcription; LOCATED IN: nucleus; EXPRESSED IN: 22 plant structures; EXPRESSED DURING: 13 growth stages; CONTAINS InterPro DOMAIN/s: Squamosa promoter-binding protein (InterPro:IPR017238), Trans…	174	tr|A0A200RA09|A0A200RA09_9MAGN Transcription factor	Macleaya cordata	Q38741|SBP1_ANTMA Squamosa promoter-binding protein 1	Antirrhinum majus	blue	SBP	KAJ8647164.1	12.9517	15.4185	10.8649	13.4604	15.8284	15.0165	16.1521	15.8918	15.7894	16.1321	16.0632	18.4517	19.6379	19.9587	14.6544	8.09923	4.83672	3.91939	8.39546	10.7624	5.33516	7.26764	5.53386	5.33086
C-01	KAJ8647165	350	AT4G35640	AT4G35640	ATSERAT3;2, SERAT3;2	serine acetyltransferase 3;2	Encodes a cytosolic serine O-acetyltransferase involved in sulfur assimilation and cysteine biosynthesis. Expressed in the vascular system. Expression is induced in both roots and shoots under sulfur-starved conditions.	serine acetyltransferase 3;2 (SERAT3;2); CONTAINS InterPro DOMAIN/s: Hexapeptide transferase, conserved site (InterPro:IPR018357), Serine O-acetyltransferase (InterPro:IPR005881), Trimeric LpxA-like (InterPro:IPR011004), Serine acetyltransferase, N-terminal (InterPro:IPR010493); BEST Arabidopsis thaliana protein match is: Trimeric LpxA-like enzymes superfamily protein (TAIR:AT2G17640.1); Has 2294…	355	tr|A0A3S3MEQ3|A0A3S3MEQ3_9MAGN serine O-acetyltransferase	Cinnamomum micranthum f. kanehirae	Q10S58|SAT2_ORYSJ Probable serine acetyltransferase 2	Oryza sativa subsp. japonica	turquoise	NA	KAJ8647165.1	20.9217	17.0597	10.7208	20.8794	21.7818	20.4985	14.0084	15.9973	11.6408	15.2622	11.2873	12.7968	20.9843	14.2944	12.0719	29.5368	20.2875	18.4131	23.356	17.5765	8.49618	16.9318	10.0529	8.68473
C-01	KAJ8647166	712	AT2G17200	AT2G17200-a	DSK2	ubiquitin family protein		DSK2; CONTAINS InterPro DOMAIN/s: Heat shock chaperonin-binding (InterPro:IPR006636), Ubiquitin-associated/translation elongation factor EF1B, N-terminal (InterPro:IPR000449), Ubiquitin-associated/translation elongation factor EF1B, N-terminal, eukaryote (InterPro:IPR015940), Ubiquilin (InterPro:IPR015496), Ubiquitin (InterPro:IPR000626), Ubiquitin supergroup (InterPro:IPR019955), UBA-like (Inter…	551	tr|A0A443NJ10|A0A443NJ10_9MAGN Ubiquitin domain-containing protein DSK2a-like protein	Cinnamomum micranthum f. kanehirae	Q9SII8|DSK2B_ARATH Ubiquitin domain-containing protein DSK2b	Arabidopsis thaliana	turquoise	NA	KAJ8647166.1	86.2247	65.0297	86.3933	89.4685	89.2335	82.8846	122.376	121.009	117.031	108.218	143.079	90.6338	116.346	112.664	96.7548	83.6586	87.2977	90.845	72.8966	46.9716	59.0157	71.6498	66.5055	67.5247
C-01	KAJ8647167	330	AT4G35280	AT4G35280		C2H2-like zinc finger protein		C2H2-like zinc finger protein; FUNCTIONS IN: sequence-specific DNA binding transcription factor activity, zinc ion binding, nucleic acid binding; INVOLVED IN: regulation of transcription; LOCATED IN: intracellular; EXPRESSED IN: 6 plant structures; EXPRESSED DURING: L mature pollen stage, M germinated pollen stage, 4 anthesis, petal differentiation and expansion stage; CONTAINS InterPro DOMAIN/s:…	284	tr|A0A3S3Q378|A0A3S3Q378_9MAGN Zinc finger protein ZAT3	Cinnamomum micranthum f. kanehirae	O65499|ZAT3_ARATH Zinc finger protein ZAT3	Arabidopsis thaliana	NA	NA	KAJ8647167.1	0	0	0.013029	0	0	0.107354	0.071268	0	0	0.266668	0	0.105112	0.033943	0	0.030822	0	0	0	0	0	0	0	0	0.034461
C-01	KAJ8647168	146	AT4G35090	AT4G35090-a	CAT2	catalase 2	Encodes a peroxisomal catalase, highly expressed in bolts and leaves. mRNA expression patterns show circadian regulation with mRNA levels being high in the subjective early morning. Loss of function mutations have increased H2O2 levels and increased H2O2 sensitivity. Mutants accumulate more toxic ions yet show decreased sensitivity to Li+. This decreased sensitivity is most likely due to an insen…	catalase 2 (CAT2); FUNCTIONS IN: protein binding, catalase activity, cobalt ion binding; INVOLVED IN: in 10 processes; LOCATED IN: mitochondrion, cytosolic ribosome, stromule, peroxisome, chloroplast; EXPRESSED IN: 25 plant structures; EXPRESSED DURING: 16 growth stages; CONTAINS InterPro DOMAIN/s: Catalase (InterPro:IPR002226), Catalase related subgroup (InterPro:IPR018028), Catalase-like domain…	492	tr|A0A443NJ06|A0A443NJ06_9MAGN catalase	Cinnamomum micranthum f. kanehirae	P25890|CATA_PEA Catalase	Pisum sativum	green	NA	KAJ8647168.1	0.946216	0.745855	0.464845	1.26409	1.95856	0.475653	0.853746	0.315208	1.5772	1.80399	1.42915	4.75337	1.16843	1.38364	4.9605	1.16149	0.440814	0.82376	2.25706	2.57665	2.09272	0.606377	0.770356	0.817096
C-01	KAJ8647169	308	AT4G35090	AT4G35090-b	CAT2	catalase 2	Encodes a peroxisomal catalase, highly expressed in bolts and leaves. mRNA expression patterns show circadian regulation with mRNA levels being high in the subjective early morning. Loss of function mutations have increased H2O2 levels and increased H2O2 sensitivity. Mutants accumulate more toxic ions yet show decreased sensitivity to Li+. This decreased sensitivity is most likely due to an insen…	catalase 2 (CAT2); FUNCTIONS IN: protein binding, catalase activity, cobalt ion binding; INVOLVED IN: in 10 processes; LOCATED IN: mitochondrion, cytosolic ribosome, stromule, peroxisome, chloroplast; EXPRESSED IN: 25 plant structures; EXPRESSED DURING: 16 growth stages; CONTAINS InterPro DOMAIN/s: Catalase (InterPro:IPR002226), Catalase related subgroup (InterPro:IPR018028), Catalase-like domain…	492	tr|A0A443NJ06|A0A443NJ06_9MAGN catalase	Cinnamomum micranthum f. kanehirae	P17598|CATA1_GOSHI Catalase isozyme 1	Gossypium hirsutum	pink	NA	KAJ8647169.1	1.27672	1.08633	3.2362	1.59528	2.30984	0.838939	2.69224	0.704024	1.06213	2.31503	1.59487	6.81861	1.45344	2.02612	4.96346	0.847758	1.1622	1.54451	7.84891	11.2145	4.59032	1.5148	2.41894	2.83987
C-01	KAJ8647170	594	AT3G51460	AT3G51460-a	RHD4	Phosphoinositide phosphatase family protein	Encodes RHD4 (ROOT HAIR DEFECTIVE4), a phosphatidylinositol-4-phosphate phosphatase required for root hair development.	ROOT HAIR DEFECTIVE4 (RHD4); FUNCTIONS IN: phosphatidylinositol-4,5-bisphosphate 5-phosphatase activity, phosphatidylinositol-4-phosphate phosphatase activity; INVOLVED IN: root hair cell tip growth; LOCATED IN: plasma membrane of cell tip, plasma membrane; EXPRESSED IN: 25 plant structures; EXPRESSED DURING: 13 growth stages; CONTAINS InterPro DOMAIN/s: Synaptojanin, N-terminal (InterPro:IPR0020…	597	tr|A0A3S3NFA5|A0A3S3NFA5_9MAGN Phosphoinositide phosphatase SAC6 isoform X1	Cinnamomum micranthum f. kanehirae	Q9C5G5|SAC7_ARATH Phosphoinositide phosphatase SAC7	Arabidopsis thaliana	red	NA	KAJ8647170.1	2.61879	2.37732	1.43625	3.16563	3.76973	3.01414	3.69484	3.87117	3.12574	8.43621	5.7245	4.47867	9.35284	5.60039	4.60448	11.6084	10.7207	9.8913	16.9682	14.5602	3.85362	9.06897	10.5362	8.59839
C-01	KAJ8647171	185	NA	NA						tr|A0A443NIY5|A0A443NIY5_9MAGN Dirigent protein	Cinnamomum micranthum f. kanehirae	NA		NA	NA	KAJ8647171.1	0.394446	0.198885	0	0.52278	0	0	0.080111	0.231188	0	0.128021	0.743961	0.146463	0.312494	0.362863	0.436625	0	0	0	0	0	0	0	0	0.050083
C-01	KAJ8647172	904	AT4G35270	AT4G35270-a		Plant regulator RWP-RK family protein		Plant regulator RWP-RK family protein; CONTAINS InterPro DOMAIN/s: Octicosapeptide/Phox/Bem1p (InterPro:IPR000270), Plant regulator RWP-RK (InterPro:IPR003035); BEST Arabidopsis thaliana protein match is: Plant regulator RWP-RK family protein (TAIR:AT2G17150.1); Has 705 Blast hits to 622 proteins in 59 species: Archae - 0; Bacteria - 9; Metazoa - 13; Fungi - 14; Plants - 585; Viruses - 3; Other E…	963	tr|A0A3S3MRV7|A0A3S3MRV7_9MAGN Protein NLP2	Cinnamomum micranthum f. kanehirae	Q10S83|NLP1_ORYSJ Protein NLP1	Oryza sativa subsp. japonica	turquoise	Nin-like	KAJ8647172.1	0.301209	0.2198	2.38984	1.44507	1.16978	1.31479	1.3598	2.00371	1.77723	1.16982	1.11391	0.819641	1.38808	1.06897	0.342915	0.854034	0.81205	0.819553	1.64883	0.431931	0.295933	0.292973	0.220832	0.324977
C-01	KAJ8647173	751	AT2G17210	AT2G17210		Tetratricopeptide repeat (TPR)-like superfamily protein		Tetratricopeptide repeat (TPR)-like superfamily protein; INVOLVED IN: N-terminal protein myristoylation; CONTAINS InterPro DOMAIN/s: Pentatricopeptide repeat (InterPro:IPR002885); BEST Arabidopsis thaliana protein match is: Tetratricopeptide repeat (TPR)-like superfamily protein (TAIR:AT3G57430.1); Has 43742 Blast hits to 13561 proteins in 221 species: Archae - 0; Bacteria - 12; Metazoa - 58; Fun…	715	tr|A0A443NIY1|A0A443NIY1_9MAGN Pentatricopeptide repeat-containing protein	Cinnamomum micranthum f. kanehirae	Q9SII7|PP159_ARATH Pentatricopeptide repeat-containing protein At2g17210	Arabidopsis thaliana	NA	NA	KAJ8647173.1	1.15456	0.943259	0.607285	1.28061	0.98214	1.46026	0.74859	0.9901	0.396107	1.23607	1.17149	1.21072	1.12283	0.96928	0.623957	0.543759	0.907856	0.724937	0.484278	0.527268	0	0.399142	0.349655	0.386393
C-01	KAJ8647174	332	AT4G38270	AT4G38270-a	GAUT3	galacturonosyltransferase 3	Encodes a protein with putative galacturonosyltransferase activity.	galacturonosyltransferase 3 (GAUT3); FUNCTIONS IN: polygalacturonate 4-alpha-galacturonosyltransferase activity, transferase activity, transferring glycosyl groups; INVOLVED IN: carbohydrate biosynthetic process; LOCATED IN: Golgi apparatus, plasma membrane; EXPRESSED IN: 23 plant structures; EXPRESSED DURING: 13 growth stages; CONTAINS InterPro DOMAIN/s: Glycosyl transferase, family 8 (InterPro:…	680	tr|A0A443NJ15|A0A443NJ15_9MAGN Hexosyltransferase	Cinnamomum micranthum f. kanehirae	Q0WQD2|GAUT3_ARATH Probable galacturonosyltransferase 3	Arabidopsis thaliana	green	NA	KAJ8647174.1	0.24524	0.010982	0.62667	0.458515	0.692544	0.35976	0.133174	0.055599	0.160808	0.731921	1.89878	7.27663	0.060506	0.158158	2.57699	0.119775	0.235013	0.007238	0.398625	0.052907	1.05298	0.001119	0.089194	0.040192
C-01	KAJ8647175	307	AT4G38270	AT4G38270-b	GAUT3	galacturonosyltransferase 3	Encodes a protein with putative galacturonosyltransferase activity.	galacturonosyltransferase 3 (GAUT3); FUNCTIONS IN: polygalacturonate 4-alpha-galacturonosyltransferase activity, transferase activity, transferring glycosyl groups; INVOLVED IN: carbohydrate biosynthetic process; LOCATED IN: Golgi apparatus, plasma membrane; EXPRESSED IN: 23 plant structures; EXPRESSED DURING: 13 growth stages; CONTAINS InterPro DOMAIN/s: Glycosyl transferase, family 8 (InterPro:…	680	tr|A0A443NJ15|A0A443NJ15_9MAGN Hexosyltransferase	Cinnamomum micranthum f. kanehirae	Q0WQD2|GAUT3_ARATH Probable galacturonosyltransferase 3	Arabidopsis thaliana	green	NA	KAJ8647175.1	0.37956	0.411923	0.652523	0.229397	0.496554	0.422894	0.081351	0.042013	0.025775	0.632119	1.52298	5.22037	0.187368	0.132488	1.63068	0	0.038979	0.064925	0.056221	0.022726	0	0	0.010217	0
C-01	KAJ8647176	932	AT3G20980	AT3G20980-a		Gag-Pol-related retrotransposon family protein		Gag-Pol-related retrotransposon family protein; BEST Arabidopsis thaliana protein match is: Gag-Pol-related retrotransposon family protein (TAIR:AT3G21000.1); Has 688 Blast hits to 571 proteins in 30 species: Archae - 0; Bacteria - 0; Metazoa - 10; Fungi - 27; Plants - 650; Viruses - 0; Other Eukaryotes - 1 (source: NCBI BLink).	405	tr|A0A438EL07|A0A438EL07_VITVI Retrovirus-related Pol polyprotein from transposon TNT 1-94	Vitis vinifera	Q9ZT94|POLR2_ARATH Retrovirus-related Pol polyprotein from transposon RE2	Arabidopsis thaliana	NA	NA	KAJ8647176.1	0.016223	0.030175	0.009424	0.015342	0.045792	0.032199	0.039423	0.027817	0.045202	0.033077	0.047708	0.208071	0.068651	0.011445	0.015245	0.318627	0.22823	0.161953	0.707146	0.457461	0.442875	0.162186	0.408467	0.3354
C-01	KAJ8647177	235	AT2G17570	AT2G17570-a		Undecaprenyl pyrophosphate synthetase family protein		Undecaprenyl pyrophosphate synthetase family protein; FUNCTIONS IN: transferase activity, transferring alkyl or aryl (other than methyl) groups; EXPRESSED IN: 22 plant structures; EXPRESSED DURING: 13 growth stages; CONTAINS InterPro DOMAIN/s: Di-trans-poly-cis-decaprenylcistransferase-like, conserved site (InterPro:IPR018520), Di-trans-poly-cis-decaprenylcistransferase-like (InterPro:IPR001441);…	295	tr|A0A3S3NZW3|A0A3S3NZW3_9MAGN Alkyl transferase	Cinnamomum micranthum f. kanehirae	Q8S2T1|DDPS6_ARATH Dehydrodolichyl diphosphate synthase 6	Arabidopsis thaliana	NA	NA	KAJ8647177.1	0	0	0	0	0	0	0.089813	0	0	0	0	0.057938	0	0	0	0	0	0	0	0	0	0	0	0
C-01	KAJ8647178	372	AT2G17220	AT2G17220-a		Protein kinase superfamily protein		Protein kinase superfamily protein; FUNCTIONS IN: protein serine/threonine kinase activity, protein kinase activity, kinase activity, ATP binding; INVOLVED IN: protein amino acid phosphorylation; LOCATED IN: chloroplast; EXPRESSED IN: 22 plant structures; EXPRESSED DURING: 13 growth stages; CONTAINS InterPro DOMAIN/s: Protein kinase, ATP binding site (InterPro:IPR017441), Protein kinase, catalyti…	414	tr|A0A443NJ28|A0A443NJ28_9MAGN Concanavalin A-like protein lectin/glucanase, subgroup	Cinnamomum micranthum f. kanehirae	Q9SII6|PIX13_ARATH Probable serine/threonine-protein kinase PIX13	Arabidopsis thaliana	turquoise	NA	KAJ8647178.1	2.04054	1.36103	3.9065	1.27265	1.67437	1.79055	2.88011	2.89078	3.20558	1.7488	1.38825	0.918667	0.558513	2.17399	1.02117	0.109484	0.176224	0.400418	0.147931	0.028361	0.396413	0.025965	0.04074	0.073191
C-01	KAJ8647179	81	NA	NA						NA		NA		NA	NA	KAJ8647179.1	0	0	0	0	0	0	0	0	0	0	0	0	0	0	0	0	0	0	0	0	0	0	0	0
C-01	KAJ8647180	166	AT2G28930	AT2G28930-a	APK1B, PK1B	protein kinase 1B		protein kinase 1B (PK1B); FUNCTIONS IN: protein serine/threonine kinase activity, protein kinase activity, kinase activity, ATP binding; INVOLVED IN: protein amino acid phosphorylation, N-terminal protein myristoylation; LOCATED IN: plasma membrane; EXPRESSED IN: 22 plant structures; EXPRESSED DURING: 13 growth stages; CONTAINS InterPro DOMAIN/s: Protein kinase, ATP binding site (InterPro:IPR0174…	423	tr|A0A443NJ27|A0A443NJ27_9MAGN Protein kinase domain-containing protein	Cinnamomum micranthum f. kanehirae	Q65XV8|RK176_ORYSJ Receptor-like cytoplasmic kinase 176	Oryza sativa subsp. japonica	NA	NA	KAJ8647180.1	0	0.040007	0	0.289035	0	0	0.073292	0	0.151173	0	0	0	0	0.190659	0.007579	0	0	0	0	0	0	0.123569	0	0
C-01	KAJ8647181	251	AT2G17220	AT2G17220-b		Protein kinase superfamily protein		Protein kinase superfamily protein; FUNCTIONS IN: protein serine/threonine kinase activity, protein kinase activity, kinase activity, ATP binding; INVOLVED IN: protein amino acid phosphorylation; LOCATED IN: chloroplast; EXPRESSED IN: 22 plant structures; EXPRESSED DURING: 13 growth stages; CONTAINS InterPro DOMAIN/s: Protein kinase, ATP binding site (InterPro:IPR017441), Protein kinase, catalyti…	414	tr|A0A3S3M7H7|A0A3S3M7H7_9MAGN Protein kinase domain-containing protein	Cinnamomum micranthum f. kanehirae	Q65XV8|RK176_ORYSJ Receptor-like cytoplasmic kinase 176	Oryza sativa subsp. japonica	NA	NA	KAJ8647181.1	0.843098	0.103818	0.559433	0.616707	0.27054	0.710574	0.661156	0.357868	0.702059	0.698662	0.805015	0.272946	0.252695	1.13308	0.155968	0.141041	0.0506	0.472532	0.296577	0.208792	0	0.582093	0.510286	0.635821
C-01	KAJ8647182	289	AT1G52320	AT1G52320		unknown protein; FUNCTIONS IN: molecular_function unknown; INVOLVED IN: N-terminal protein myristoylation; LOCATED IN: plasma membrane; EXPRESSED IN: 23 plant structures; EXPRESSED DURING: 14 growth stages; CONTAINS InterPro DOMAIN/s: Protein of unknown function DUF630 (InterPro:IPR006868), Protein of unknown function DUF632 (InterPro:IPR006867); BEST Arabidopsis thaliana protein match is: Protei…		unknown protein; FUNCTIONS IN: molecular_function unknown; INVOLVED IN: N-terminal protein myristoylation; LOCATED IN: plasma membrane; EXPRESSED IN: 23 plant structures; EXPRESSED DURING: 14 growth stages; CONTAINS InterPro DOMAIN/s: Protein of unknown function DUF632 (InterPro:IPR006867); BEST Arabidopsis thaliana protein match is: Protein of unknown function (DUF630 and DUF632) (TAIR:AT5G25590…	798	tr|A0A443PIM2|A0A443PIM2_9MAGN Nitrate regulatory gene2-like protein	Cinnamomum micranthum f. kanehirae	NA		NA	NA	KAJ8647182.1	0.75796	0.106947	0.161417	0.560146	0.499254	0.360812	0.540574	0	0.148946	0.474053	0.758703	0.157646	0.29335	0.50673	0.259974	0.098914	0.505263	0.208943	0.090649	0.025782	0	0.187788	0.215954	0.288578
C-01	KAJ8647183	209	AT2G39660	AT2G39660	BIK1	botrytis-induced kinase1	Encodes a plasma membrane-localized ser/thr protein kinase that is a crucial component of host response signaling required to activate the resistance responses to Botrytis and A. brassicicola infection. It is likely a negative regulator of salicylic acid accumulation and basal defense against virulent bacterial pathogens.	botrytis-induced kinase1 (BIK1); FUNCTIONS IN: kinase activity; INVOLVED IN: protein amino acid autophosphorylation, defense response to fungus, N-terminal protein myristoylation, response to fungus; LOCATED IN: nucleolus, nucleus, plasma membrane, cytoplasm; EXPRESSED IN: 22 plant structures; EXPRESSED DURING: 13 growth stages; CONTAINS InterPro DOMAIN/s: Protein kinase, ATP binding site (InterP…	395	tr|A0A443NJ28|A0A443NJ28_9MAGN Concanavalin A-like protein lectin/glucanase, subgroup	Cinnamomum micranthum f. kanehirae	P46573|PBL10_ARATH Probable serine/threonine-protein kinase PBL10	Arabidopsis thaliana	NA	NA	KAJ8647183.1	0.634499	0.277629	0	0.278592	0.427489	0.031617	0.167462	0.189599	0.460447	0.337316	0.308014	0.423382	0.207881	0.086063	0.400712	0	0.026987	0.050929	0	0	0	0.058002	0	0.064457
C-01	KAJ8647184	113	NA	NA						tr|A0A3S3QDT9|A0A3S3QDT9_9MAGN Transmembrane protein TauE like	Cinnamomum micranthum f. kanehirae	NA		NA	NA	KAJ8647184.1	0	0	0	0	0	0	0	0	0	0	0	0	0	0	0	0	0	0	0	0	0	0	0	0
C-01	KAJ8647185	134	AT2G17220	AT2G17220-c		Protein kinase superfamily protein		Protein kinase superfamily protein; FUNCTIONS IN: protein serine/threonine kinase activity, protein kinase activity, kinase activity, ATP binding; INVOLVED IN: protein amino acid phosphorylation; LOCATED IN: chloroplast; EXPRESSED IN: 22 plant structures; EXPRESSED DURING: 13 growth stages; CONTAINS InterPro DOMAIN/s: Protein kinase, ATP binding site (InterPro:IPR017441), Protein kinase, catalyti…	414	tr|A0A3S4NKQ7|A0A3S4NKQ7_9MAGN Putative serine/threonine-protein kinase Cx32, chloroplastic	Cinnamomum micranthum f. kanehirae	Q9SII6|PIX13_ARATH Probable serine/threonine-protein kinase PIX13	Arabidopsis thaliana	NA	NA	KAJ8647185.1	0	0	0	0	0	0	0	0	0	0	0	1.3e-05	0	0	0	0	0	0	0	0	0	0	0	0
C-01	KAJ8647186	388	AT1G07570	AT1G07570-a	APK1A	Protein kinase superfamily protein	Protein kinase capable of phosphorylating tyrosine, serine, and threonine residues	APK1A; FUNCTIONS IN: protein serine/threonine kinase activity, kinase activity; INVOLVED IN: protein amino acid phosphorylation, N-terminal protein myristoylation; LOCATED IN: plasma membrane; EXPRESSED IN: 20 plant structures; EXPRESSED DURING: 8 growth stages; CONTAINS InterPro DOMAIN/s: Protein kinase, ATP binding site (InterPro:IPR017441), Protein kinase, catalytic domain (InterPro:IPR000719)…	424	tr|A0A443NJ64|A0A443NJ64_9MAGN Putative serine/threonine-protein kinase PIX13	Cinnamomum micranthum f. kanehirae	Q06548|PBL9_ARATH Probable serine/threonine-protein kinase PBL9	Arabidopsis thaliana	turquoise	NA	KAJ8647186.1	8.0799	7.18686	6.49139	7.41174	6.44776	6.79376	11.3233	12.496	12.7659	11.0372	14.5341	25.1359	5.73034	9.23004	21.6473	2.87237	4.01757	3.34033	2.72668	3.64809	2.22188	2.68482	4.0798	3.57783
C-01	KAJ8647187	130	AT2G17220	AT2G17220-d		Protein kinase superfamily protein		Protein kinase superfamily protein; FUNCTIONS IN: protein serine/threonine kinase activity, protein kinase activity, kinase activity, ATP binding; INVOLVED IN: protein amino acid phosphorylation; LOCATED IN: chloroplast; EXPRESSED IN: 22 plant structures; EXPRESSED DURING: 13 growth stages; CONTAINS InterPro DOMAIN/s: Protein kinase, ATP binding site (InterPro:IPR017441), Protein kinase, catalyti…	414	tr|A0A443NJ27|A0A443NJ27_9MAGN Protein kinase domain-containing protein	Cinnamomum micranthum f. kanehirae	Q9SII6|PIX13_ARATH Probable serine/threonine-protein kinase PIX13	Arabidopsis thaliana	NA	NA	KAJ8647187.1	0.44927	0	0	0	0	0.020962	0	0	0	0	0.027215	0	0	0	0	0	0	0	0	0	0	0	0	0
C-01	KAJ8647188	206	AT5G09400	AT5G09400-b	KUP7	K+ uptake permease 7	potassium transporter	K+ uptake permease 7 (KUP7); FUNCTIONS IN: potassium ion transmembrane transporter activity; INVOLVED IN: potassium ion transport; LOCATED IN: vacuolar membrane, plasma membrane, membrane, plant-type vacuole; EXPRESSED IN: 18 plant structures; EXPRESSED DURING: 11 growth stages; CONTAINS InterPro DOMAIN/s: Potassium uptake protein, kup (InterPro:IPR018519), K+ potassium transporter (InterPro:IPR0…	858	tr|A0A443PN82|A0A443PN82_9MAGN Protein FAR1-RELATED SEQUENCE	Cinnamomum micranthum f. kanehirae	Q9FY75|POT7_ARATH Potassium transporter 7	Arabidopsis thaliana	NA	FAR1	KAJ8647188.1	0.040441	0.033802	0	0.021878	0	0	0	0.045923	0.003811	0.008896	0.016466	0.02176	0	0	0	0	0.003602	0	0.004118	0.028819	0	0.006838	0.027807	0
C-01	KAJ8647189	204	AT4G35600	AT4G35600	CONNEXIN 32	Protein kinase superfamily protein	plant-type connexin (gap junction-type protein), a component of plasmodesmata	CONNEXIN 32; FUNCTIONS IN: protein serine/threonine kinase activity, protein kinase activity, kinase activity, ATP binding; INVOLVED IN: protein amino acid phosphorylation, N-terminal protein myristoylation; LOCATED IN: plasma membrane; EXPRESSED IN: 23 plant structures; EXPRESSED DURING: 13 growth stages; CONTAINS InterPro DOMAIN/s: Protein kinase, ATP binding site (InterPro:IPR017441), Protein …	420	tr|A0A443NJ28|A0A443NJ28_9MAGN Concanavalin A-like protein lectin/glucanase, subgroup	Cinnamomum micranthum f. kanehirae	P27450|CST_ARATH Probable serine/threonine-protein kinase CST	Arabidopsis thaliana	blue	NA	KAJ8647189.1	0.885892	0.943771	1.09925	0.651954	0.922354	0.879285	0.143208	0.199079	0.528442	0.670403	0.625128	1.34126	0.4619	0.970477	2.47843	0.083065	0	0.252408	0.301112	0.154811	0.068886	0.202418	0.102955	0.189556
C-01	KAJ8647190	366	AT2G17220	AT2G17220-e		Protein kinase superfamily protein		Protein kinase superfamily protein; FUNCTIONS IN: protein serine/threonine kinase activity, protein kinase activity, kinase activity, ATP binding; INVOLVED IN: protein amino acid phosphorylation; LOCATED IN: chloroplast; EXPRESSED IN: 22 plant structures; EXPRESSED DURING: 13 growth stages; CONTAINS InterPro DOMAIN/s: Protein kinase, ATP binding site (InterPro:IPR017441), Protein kinase, catalyti…	414	tr|A0A3S3M7H7|A0A3S3M7H7_9MAGN Protein kinase domain-containing protein	Cinnamomum micranthum f. kanehirae	Q9SII6|PIX13_ARATH Probable serine/threonine-protein kinase PIX13	Arabidopsis thaliana	blue	NA	KAJ8647190.1	2.61606	3.19371	1.65998	3.66252	2.01692	2.25793	1.51009	1.8625	1.42961	2.6309	2.94646	3.29423	3.59553	2.39979	1.08093	2.04299	0.141517	0.458784	1.01235	1.56327	2.89273	0.997407	0.772347	0.588054
C-01	KAJ8647191	235	AT2G17570	AT2G17570-b		Undecaprenyl pyrophosphate synthetase family protein		Undecaprenyl pyrophosphate synthetase family protein; FUNCTIONS IN: transferase activity, transferring alkyl or aryl (other than methyl) groups; EXPRESSED IN: 22 plant structures; EXPRESSED DURING: 13 growth stages; CONTAINS InterPro DOMAIN/s: Di-trans-poly-cis-decaprenylcistransferase-like, conserved site (InterPro:IPR018520), Di-trans-poly-cis-decaprenylcistransferase-like (InterPro:IPR001441);…	295	tr|A0A3S3NZW3|A0A3S3NZW3_9MAGN Alkyl transferase	Cinnamomum micranthum f. kanehirae	K7WCI9|CPT3_SOLLC Dehydrodolichyl diphosphate synthase CPT3	Solanum lycopersicum	NA	NA	KAJ8647191.1	0.255579	0.48455	0	0.520249	0.696509	0.382066	0.116879	0.272046	0.03134	0.77013	0.716991	0.608712	0.351337	0.0703	0.132989	0	0	0	0.077935	0	0	0	0.120489	0
C-01	KAJ8647192	391	AT2G17220	AT2G17220-f		Protein kinase superfamily protein		Protein kinase superfamily protein; FUNCTIONS IN: protein serine/threonine kinase activity, protein kinase activity, kinase activity, ATP binding; INVOLVED IN: protein amino acid phosphorylation; LOCATED IN: chloroplast; EXPRESSED IN: 22 plant structures; EXPRESSED DURING: 13 growth stages; CONTAINS InterPro DOMAIN/s: Protein kinase, ATP binding site (InterPro:IPR017441), Protein kinase, catalyti…	414	tr|A0A443NJ27|A0A443NJ27_9MAGN Protein kinase domain-containing protein	Cinnamomum micranthum f. kanehirae	Q9SII6|PIX13_ARATH Probable serine/threonine-protein kinase PIX13	Arabidopsis thaliana	blue	NA	KAJ8647192.1	1.08538	0.984506	0.096131	2.28884	1.86718	2.09914	0.445845	0.038089	0.191951	3.28481	2.82411	2.1065	1.90928	1.02476	1.99431	0	0.01284	0.004323	0	0.086743	0	0.031358	0	0.035986
C-01	KAJ8647193	410	AT2G17220	AT2G17220-g		Protein kinase superfamily protein		Protein kinase superfamily protein; FUNCTIONS IN: protein serine/threonine kinase activity, protein kinase activity, kinase activity, ATP binding; INVOLVED IN: protein amino acid phosphorylation; LOCATED IN: chloroplast; EXPRESSED IN: 22 plant structures; EXPRESSED DURING: 13 growth stages; CONTAINS InterPro DOMAIN/s: Protein kinase, ATP binding site (InterPro:IPR017441), Protein kinase, catalyti…	414	tr|A0A443NJ27|A0A443NJ27_9MAGN Protein kinase domain-containing protein	Cinnamomum micranthum f. kanehirae	Q9SII6|PIX13_ARATH Probable serine/threonine-protein kinase PIX13	Arabidopsis thaliana	turquoise	NA	KAJ8647193.1	2.70644	3.59718	26.5696	3.02277	2.22705	2.22318	15.4723	16.1047	15.1534	5.84378	33.7503	4.37541	5.05412	21.2776	4.98696	1.41219	0.795302	1.35298	0.995661	1.29537	0.273302	0.748882	1.077	1.22301
C-01	KAJ8647194	161	AT3G26620	AT3G26620-a	LBD23	LOB domain-containing protein 23		LOB domain-containing protein 23 (LBD23); CONTAINS InterPro DOMAIN/s: Lateral organ boundaries, LOB (InterPro:IPR004883); BEST Arabidopsis thaliana protein match is: LOB domain-containing protein 24 (TAIR:AT3G26660.1); Has 984 Blast hits to 979 proteins in 25 species: Archae - 0; Bacteria - 0; Metazoa - 0; Fungi - 0; Plants - 984; Viruses - 0; Other Eukaryotes - 0 (source: NCBI BLink).	121	tr|A0A443NJ26|A0A443NJ26_9MAGN LOB domain-containing protein 24-like protein	Cinnamomum micranthum f. kanehirae	Q8LBW3|LBD12_ARATH LOB domain-containing protein 12	Arabidopsis thaliana	NA	LBD	KAJ8647194.1	0	0	0	0	0	0	2e-06	0	0	0	0	0	0	0	0	0	0	0	0	0	0	0	0	0
C-01	KAJ8647195	545	AT4G37420	AT4G37420-a		Domain of unknown function (DUF23)		Domain of unknown function (DUF23); CONTAINS InterPro DOMAIN/s: Protein of unknown function DUF23 (InterPro:IPR008166); BEST Arabidopsis thaliana protein match is: Domain of unknown function (DUF23) (TAIR:AT5G40720.1); Has 241 Blast hits to 241 proteins in 76 species: Archae - 0; Bacteria - 129; Metazoa - 0; Fungi - 0; Plants - 86; Viruses - 0; Other Eukaryotes - 26 (source: NCBI BLink).	588	tr|A0A3S3Q392|A0A3S3Q392_9MAGN Glycosyltransferase family 92 protein	Cinnamomum micranthum f. kanehirae	Q94K98|Y1720_ARATH Glycosyltransferase family 92 protein At1g27200	Arabidopsis thaliana	NA	NA	KAJ8647195.1	0	0	0.000613	0	0	0	0.013233	0.187411	0	0.06981	0.041187	0	0	0.064522	0	0.020652	0	0	0	0.034525	0.431233	0	0.018203	0.033426
C-01	KAJ8647196	753	AT1G20670	AT1G20670-a		DNA-binding bromodomain-containing protein		DNA-binding bromodomain-containing protein; CONTAINS InterPro DOMAIN/s: Bromodomain, conserved site (InterPro:IPR018359), Bromodomain (InterPro:IPR001487); BEST Arabidopsis thaliana protein match is: DNA-binding bromodomain-containing protein (TAIR:AT1G76380.2); Has 11096 Blast hits to 8233 proteins in 323 species: Archae - 0; Bacteria - 121; Metazoa - 4363; Fungi - 1457; Plants - 677; Viruses - …	652	tr|A0A3S3NFB5|A0A3S3NFB5_9MAGN Bromodomain-containing protein-like protein	Cinnamomum micranthum f. kanehirae	Q8LRK9|TAF1_ARATH Transcription initiation factor TFIID subunit 1	Arabidopsis thaliana	turquoise	NA	KAJ8647196.1	7.31314	4.9004	7.52725	6.55254	5.61273	4.97327	12.9384	13.0606	11.5492	12.7064	16.1503	15.9564	9.13916	10.8837	13.3776	7.00925	5.06378	5.51266	6.2032	4.51504	3.87041	3.29676	3.3351	3.64199
C-01	KAJ8647197	176	AT1G20693	AT1G20693-a	HMGB2, HMG BETA 1, NFD2, NFD02	high mobility group B2	Encodes a protein belonging to the subgroup of HMGB (high mobility group B) proteins that have a distinctive DNA-binding motif, the HMG-box domain. The motif confers non-sequence specific interaction with linear DNA and structure-specific binding to distorted DNA sites. The HMGB proteins are involved in the assembly of nucleoprotein complexes. Can be phosphorylated by CK2alpha.	high mobility group B2 (HMGB2); FUNCTIONS IN: chromatin binding, structural constituent of chromatin, DNA binding, sequence-specific DNA binding transcription factor activity; INVOLVED IN: chromatin assembly or disassembly; LOCATED IN: chromatin; EXPRESSED IN: 23 plant structures; EXPRESSED DURING: 13 growth stages; CONTAINS InterPro DOMAIN/s: High mobility group, superfamily (InterPro:IPR009071)…	144	tr|A0A3S3MRW9|A0A3S3MRW9_9MAGN High mobility group protein 2 HMG2	Cinnamomum micranthum f. kanehirae	P93047|HMGB3_ARATH High mobility group B protein 3	Arabidopsis thaliana	blue	NA	KAJ8647197.1	397.28	458.183	214.174	411.25	417.481	397.306	262.093	266.103	283.341	414.012	239.459	420.392	330.967	330.667	661.496	160.415	127.568	116.267	185.305	308.528	41.8977	193.53	207.111	187.42
C-01	KAJ8647198	836	AT2G17550	AT2G17550-a		unknown protein; Has 264 Blast hits to 258 proteins in 65 species: Archae - 5; Bacteria - 5; Metazoa - 66; Fungi - 16; Plants - 107; Viruses - 0; Other Eukaryotes - 65 (source: NCBI BLink).		unknown protein; Has 264 Blast hits to 258 proteins in 65 species: Archae - 5; Bacteria - 5; Metazoa - 66; Fungi - 16; Plants - 107; Viruses - 0; Other Eukaryotes - 65 (source: NCBI BLink).	779	tr|A0A834ZEX4|A0A834ZEX4_9MAGN DUF4378 domain-containing protein	Tetracentron sinense	NA		yellow	NA	KAJ8647198.1	1.46585	1.70611	2.65568	2.60778	2.32828	2.49609	10.0267	15.5487	13.4282	9.18586	8.17196	4.18011	13.2562	5.01404	3.824	11.3799	10.7746	10.0471	9.5475	5.12371	1.62303	6.07172	6.11858	5.99252
C-01	KAJ8647199	288	AT4G35550	AT4G35550-a	HB-4, WOX13, ATWOX13	WUSCHEL related homeobox 13	Encodes a WUSCHEL-related homeobox gene family member with 65 amino acids in its homeodomain. WOX13 is the only family member that does not contain a sequence of eight residues (TLPLFPMH) downstream of the homeodomain called the WUS box.	WUSCHEL related homeobox 13 (WOX13); FUNCTIONS IN: DNA binding, sequence-specific DNA binding transcription factor activity; INVOLVED IN: regulation of transcription, DNA-dependent, regulation of transcription; LOCATED IN: nucleus; EXPRESSED IN: 30 plant structures; EXPRESSED DURING: 13 growth stages; CONTAINS InterPro DOMAIN/s: Homeobox (InterPro:IPR001356), Homeodomain-like (InterPro:IPR009057)…	268	tr|A0A3S3NZX2|A0A3S3NZX2_9MAGN Homeobox domain-containing protein	Cinnamomum micranthum f. kanehirae	Q5QMM3|WOX8_ORYSJ WUSCHEL-related homeobox 8	Oryza sativa subsp. japonica	black	WOX	KAJ8647199.1	0.752487	0.702674	1.69611	0.422509	0.324024	0.244777	3.92232	3.60925	3.84896	3.43611	1.99252	0.331547	3.20875	2.17989	0.691918	13.6948	13.3125	8.95113	3.13262	2.05812	5.04064	5.12429	1.79321	2.48028
C-01	KAJ8647200	424	AT4G35510	AT4G35510		unknown protein; BEST Arabidopsis thaliana protein match is: unknown protein (TAIR:AT2G17540); Has 182 Blast hits to 179 proteins in 73 species: Archae - 0; Bacteria - 87; Metazoa - 17; Fungi - 9; Plants - 50; Viruses - 0; Other Eukaryotes - 19 (source: NCBI BLink).		unknown protein; BEST Arabidopsis thaliana protein match is: unknown protein (TAIR:AT2G17540.3); Has 182 Blast hits to 179 proteins in 73 species: Archae - 0; Bacteria - 87; Metazoa - 17; Fungi - 9; Plants - 50; Viruses - 0; Other Eukaryotes - 19 (source: NCBI BLink).	333	tr|A0A443NJ40|A0A443NJ40_9MAGN Uncharacterized protein	Cinnamomum micranthum f. kanehirae	NA		green	NA	KAJ8647200.1	11.6828	9.38861	9.12041	12.6704	10.5417	12.7074	12.1941	12.6949	12.4065	12.3379	15.4153	33.6943	12.9933	9.50594	22.3527	7.79155	6.35127	6.19168	6.46412	7.33599	3.58335	4.88877	6.6189	6.32775
C-01	KAJ8647201	441	AT2G17530	AT2G17530-a		Protein kinase superfamily protein		Protein kinase superfamily protein; FUNCTIONS IN: protein serine/threonine kinase activity, protein kinase activity, kinase activity, ATP binding; INVOLVED IN: protein amino acid phosphorylation; LOCATED IN: cellular_component unknown; EXPRESSED IN: 24 plant structures; EXPRESSED DURING: 15 growth stages; CONTAINS InterPro DOMAIN/s: Protein kinase, ATP binding site (InterPro:IPR017441), Protein k…	440	tr|A0A3S3M7I9|A0A3S3M7I9_9MAGN non-specific serine/threonine protein kinase	Cinnamomum micranthum f. kanehirae	P51567|AFC2_ARATH Serine/threonine-protein kinase AFC2	Arabidopsis thaliana	turquoise	NA	KAJ8647201.1	18.8563	14.7854	28.7481	14.3455	15.2738	14.8961	26.9904	32.1517	29.8731	29.0613	26.5567	12.7564	27.0803	17.9538	9.81032	16.1346	15.8935	16.245	14.3657	9.75369	3.94398	10.9525	9.80645	10.1209
C-01	KAJ8647202	1057	AT1G21630	AT1G21630-a		Calcium-binding EF hand family protein		Calcium-binding EF hand family protein; FUNCTIONS IN: calcium ion binding; LOCATED IN: cytosol, plasma membrane; EXPRESSED IN: 25 plant structures; EXPRESSED DURING: 15 growth stages; CONTAINS InterPro DOMAIN/s: EF-HAND 2 (InterPro:IPR018249), EPS15 homology (EH) (InterPro:IPR000261), EF-hand-like domain (InterPro:IPR011992), Calcium-binding EF-hand (InterPro:IPR002048); BEST Arabidopsis thaliana…	1247	tr|A0A3S3N0J0|A0A3S3N0J0_9MAGN EPS15 EH	Cinnamomum micranthum f. kanehirae	B3LF48|EHD2_ARATH EH domain-containing protein 2	Arabidopsis thaliana	yellow	NA	KAJ8647202.1	10.8614	9.86453	17.0817	15.5913	15.0219	13.8391	41.8565	54.712	39.8523	39.0599	70.8376	20.2254	47.7464	29.2034	16.757	20.1211	22.4221	26.1976	17.9106	9.11619	7.06188	14.2748	11.3993	13.1669
C-01	KAJ8647203	301	AT1G20780	AT1G20780-a	PUB44, ATPUB44, SAUL1	senescence-associated E3 ubiquitin ligase 1	Encodes a protein containing a U-box and an ARM domain.	senescence-associated E3 ubiquitin ligase 1 (SAUL1); FUNCTIONS IN: ubiquitin-protein ligase activity; INVOLVED IN: regulation of chlorophyll catabolic process, regulation of chlorophyll biosynthetic process, leaf senescence, regulation of abscisic acid biosynthetic process; LOCATED IN: plasma membrane; EXPRESSED IN: 9 plant structures; EXPRESSED DURING: 7 growth stages; CONTAINS InterPro DOMAIN/s…	801	tr|A0A443NJ45|A0A443NJ45_9MAGN RING-type E3 ubiquitin transferase	Cinnamomum micranthum f. kanehirae	Q9LM76|PUB44_ARATH U-box domain-containing protein 44	Arabidopsis thaliana	turquoise	NA	KAJ8647203.1	11.9735	6.74976	11.6907	19.1797	16.8526	13.4442	21.3774	31.6432	25.0768	22.9065	36.1299	15.1894	33.0911	16.1991	9.08808	12.7677	8.55212	8.92707	6.35221	1.90053	0.375917	5.886	4.05336	2.77589
C-01	KAJ8647204	651	AT5G42350	AT5G42350		Galactose oxidase/kelch repeat superfamily protein		Galactose oxidase/kelch repeat superfamily protein; CONTAINS InterPro DOMAIN/s: F-box domain, cyclin-like (InterPro:IPR001810), Galactose oxidase/kelch, beta-propeller (InterPro:IPR011043), Kelch repeat type 1 (InterPro:IPR006652), Kelch related (InterPro:IPR013089), Kelch-type beta propeller (InterPro:IPR015915); BEST Arabidopsis thaliana protein match is: Galactose oxidase/kelch repeat superfam…	563	tr|A0A3S3Q4D4|A0A3S3Q4D4_9MAGN F-box domain-containing protein	Cinnamomum micranthum f. kanehirae	Q9FII2|FK117_ARATH F-box/kelch-repeat protein At5g42350	Arabidopsis thaliana	turquoise	NA	KAJ8647204.1	5.45283	4.17617	5.9701	5.89968	5.83135	5.90559	11.3378	12.8618	13.7676	18.3984	12.8163	5.5053	18.1167	10.0775	2.82613	14.4286	11.9332	13.0399	3.17826	2.3108	0.944501	4.19345	3.96679	4.78086
C-01	KAJ8647205	349	AT2G33700	AT2G33700-a		Protein phosphatase 2C family protein		Protein phosphatase 2C family protein; FUNCTIONS IN: protein serine/threonine phosphatase activity, catalytic activity; INVOLVED IN: protein amino acid dephosphorylation; LOCATED IN: protein serine/threonine phosphatase complex; EXPRESSED IN: 22 plant structures; EXPRESSED DURING: 12 growth stages; CONTAINS InterPro DOMAIN/s: Protein phosphatase 2C, manganese/magnesium aspartate binding site (Int…	380	tr|A0A3S4NKS4|A0A3S4NKS4_9MAGN protein-serine/threonine phosphatase	Cinnamomum micranthum f. kanehirae	P93006|P2C27_ARATH Probable protein phosphatase 2C 27	Arabidopsis thaliana	turquoise	NA	KAJ8647205.1	3.30378	4.43359	3.51602	5.39088	5.27648	4.10895	5.87812	4.24138	5.01326	2.97074	5.48144	4.25725	5.13508	5.15665	2.3427	4.34539	3.94422	4.64186	2.35862	3.19193	1.63482	2.83084	2.42273	2.81366
C-01	KAJ8647206	136	NA	NA						NA		NA		NA	NA	KAJ8647206.1	0	0	0	0	0	0	0	0	0	0	7e-06	0	0	0	0.0002	0	0	0	0	0	0	0	0	0
C-01	KAJ8647207	941	AT1G42540	AT1G42540-a	ATGLR3.3, GLR3.3	glutamate receptor 3.3	member of Putative ligand-gated ion channel subunit family	glutamate receptor 3.3 (GLR3.3); FUNCTIONS IN: intracellular ligand-gated ion channel activity; INVOLVED IN: cellular calcium ion homeostasis, response to light stimulus; LOCATED IN: integral to membrane, membrane; EXPRESSED IN: 22 plant structures; EXPRESSED DURING: 11 growth stages; CONTAINS InterPro DOMAIN/s: Extracellular solute-binding protein, family 3 (InterPro:IPR001638), Ionotropic gluta…	933	tr|A0A443NJ82|A0A443NJ82_9MAGN Glutamate receptor	Cinnamomum micranthum f. kanehirae	Q9C8E7|GLR33_ARATH Glutamate receptor 3.3	Arabidopsis thaliana	turquoise	NA	KAJ8647207.1	17.1089	10.579	24.1456	17.3621	15.1151	13.3353	39.2645	43.0862	35.4765	36.6001	34.6756	22.7884	29.5762	17.4401	20.309	6.67029	7.66183	7.80366	14.7296	6.16029	3.83629	7.14626	6.52719	7.33065
C-01	KAJ8647208	91	NA	NA						NA		NA		NA	NA	KAJ8647208.1	0.10172	0	0	0	0	0	0	0	0	0	0.051528	0	0	0	0	0	0	0	0	0	0	0	0	0
C-01	KAJ8647209	452	AT1G42970	AT1G42970	GAPB	glyceraldehyde-3-phosphate dehydrogenase B subunit	Encodes chloroplast localized glyceraldehyde-3-phosphate dehydrogenase that can use both NADH and NADPH to reduce 1,3-diphosphate glycerate. It forms A2B2 heterotetramers with GapA forms of the GADPH enzyme. These complexes are active in the light under reducing conditions, but show reduced NADPH-dependent activity in response to oxidized thioredoxins and increased NAD(H)/NADP(H) ratios due to th…	glyceraldehyde-3-phosphate dehydrogenase B subunit (GAPB); FUNCTIONS IN: glyceraldehyde-3-phosphate dehydrogenase (phosphorylating) activity, glyceraldehyde-3-phosphate dehydrogenase (NADP+) (phosphorylating) activity, glyceraldehyde-3-phosphate dehydrogenase activity; INVOLVED IN: in 6 processes; LOCATED IN: in 7 components; EXPRESSED IN: 25 plant structures; EXPRESSED DURING: 15 growth stages; …	447	tr|A0A443NJ07|A0A443NJ07_9MAGN Glyceraldehyde-3-phosphate dehydrogenase	Cinnamomum micranthum f. kanehirae	P12859|G3PB_PEA Glyceraldehyde-3-phosphate dehydrogenase B, chloroplastic	Pisum sativum	NA	NA	KAJ8647209.1	0.125967	0	0.803945	0.042751	0.147296	0.129742	0.160843	0.138322	0.039077	0.079793	0.122202	0.231102	0.221566	0.097872	0.050593	0	0	0	0	0.393923	0	0.020393	0.022364	0.012758
C-01	KAJ8647210	124	AT1G42960	AT1G42960-a		expressed protein localized to the inner membrane of the chloroplast.	expressed protein localized to the inner membrane of the chloroplast.	FUNCTIONS IN: molecular_function unknown; INVOLVED IN: biological_process unknown; LOCATED IN: in 7 components; EXPRESSED IN: 23 plant structures; EXPRESSED DURING: 14 growth stages; BEST Arabidopsis thaliana protein match is: unknown protein (TAIR:AT5G16660.1); Has 120 Blast hits to 120 proteins in 39 species: Archae - 0; Bacteria - 43; Metazoa - 0; Fungi - 0; Plants - 77; Viruses - 0; Other Euk…	168	tr|A0A3S3MLB9|A0A3S3MLB9_9MAGN Localized to the inner membrane of the chloroplast	Cinnamomum micranthum f. kanehirae	NA		brown	NA	KAJ8647210.1	99.8249	96.4155	77.4143	86.8895	98.1486	80.3492	54.3434	55.4373	47.7316	81.2696	43.8276	125.324	64.1616	57.1773	162.014	64.4605	58.7284	65.7797	65.9455	78.8212	81.0139	59.752	82.2554	67.2125
C-01	KAJ8647211	697	AT4G15080	AT4G15080-a		DHHC-type zinc finger family protein		DHHC-type zinc finger family protein; FUNCTIONS IN: zinc ion binding; INVOLVED IN: biological_process unknown; LOCATED IN: plasma membrane; CONTAINS InterPro DOMAIN/s: Zinc finger, DHHC-type (InterPro:IPR001594); BEST Arabidopsis thaliana protein match is: DHHC-type zinc finger family protein (TAIR:AT3G22180.1); Has 30201 Blast hits to 17322 proteins in 780 species: Archae - 12; Bacteria - 1396; …	718	tr|A0A3S3MES9|A0A3S3MES9_9MAGN S-acyltransferase	Cinnamomum micranthum f. kanehirae	Q8L5Y5|ZDH17_ARATH Probable protein S-acyltransferase 19	Arabidopsis thaliana	blue	NA	KAJ8647211.1	3.52106	1.88274	1.47799	3.1227	3.86135	3.27295	1.88741	2.12751	1.60895	2.44793	2.29713	3.54405	3.8586	1.7191	3.35975	0	0.055659	0.121556	1.20497	1.33691	0.148894	0	0.038924	0.03105
C-01	KAJ8647212	560	AT5G65970	AT5G65970-a	MLO10, ATMLO10	Seven transmembrane MLO family protein	A member of a large family of seven-transmembrane domain proteins specific to plants, homologs of the barley mildew resistance locus o (MLO) protein. The Arabidopsis genome contains 15 genes encoding MLO proteins, with localization in plasma membrane. Phylogenetic analysis revealed four clades of closely-related AtMLO genes. ATMLO10 belongs to the clade III, with AtMLO5, AtMLO7, AtMLO8, and AtMLO…	MILDEW RESISTANCE LOCUS O 10 (MLO10); FUNCTIONS IN: calmodulin binding; INVOLVED IN: cell death, defense response; LOCATED IN: integral to membrane, plasma membrane; EXPRESSED IN: 13 plant structures; EXPRESSED DURING: seedling growth, petal differentiation and expansion stage; CONTAINS InterPro DOMAIN/s: Mlo-related protein (InterPro:IPR004326); BEST Arabidopsis thaliana protein match is: Seven …	569	tr|A0A3S3Q3A2|A0A3S3Q3A2_9MAGN MLO-like protein	Cinnamomum micranthum f. kanehirae	Q9FKY5|MLO10_ARATH MLO-like protein 10	Arabidopsis thaliana	turquoise	NA	KAJ8647212.1	22.7962	18.8964	32.1815	15.4937	14.717	11.6083	22.5814	20.17	20.2305	28.4886	42.2137	27.3952	26.9346	32.1882	40.483	9.64105	8.87931	8.28881	19.6911	16.404	5.01899	14.5025	16.9621	14.5494
C-01	KAJ8647213	612	AT1G76400	AT1G76400		Ribophorin I		Ribophorin I; FUNCTIONS IN: oligosaccharyl transferase activity, dolichyl-diphosphooligosaccharide-protein glycotransferase activity; INVOLVED IN: protein amino acid glycosylation; LOCATED IN: endoplasmic reticulum, membrane; EXPRESSED IN: 24 plant structures; EXPRESSED DURING: 13 growth stages; CONTAINS InterPro DOMAIN/s: Ribophorin I (InterPro:IPR007676); BEST Arabidopsis thaliana protein match…	614	tr|A0A3S3NFC6|A0A3S3NFC6_9MAGN Dolichyl-diphosphooligosaccharide--protein glycosyltransferase subunit 1	Cinnamomum micranthum f. kanehirae	Q0DJC5|OST1A_ORYSJ Dolichyl-diphosphooligosaccharide--protein glycosyltransferase subunit 1A	Oryza sativa subsp. japonica	NA	NA	KAJ8647213.1	62.8153	67.8897	60.4516	63.0961	64.7726	59.7986	84.8377	89.8894	84.4106	68.4959	62.5667	71.7199	80.5142	76.2372	59.4521	66.4496	72.1428	71.8597	66.5958	55.4354	42.542	66.9186	67.3474	57.9488
C-01	KAJ8647214	170	AT1G76405	AT1G76405		unknown protein; FUNCTIONS IN: molecular_function unknown; INVOLVED IN: biological_process unknown; LOCATED IN: chloroplast envelope; EXPRESSED IN: 21 plant structures; EXPRESSED DURING: 13 growth stages; BEST Arabidopsis thaliana protein match is: unknown protein (TAIR:AT1G20816); Has 52 Blast hits to 52 proteins in 19 species: Archae - 0; Bacteria - 0; Metazoa - 0; Fungi - 0; Plants - 50; Virus…		unknown protein; FUNCTIONS IN: molecular_function unknown; INVOLVED IN: biological_process unknown; LOCATED IN: chloroplast envelope; EXPRESSED IN: 21 plant structures; EXPRESSED DURING: 13 growth stages; BEST Arabidopsis thaliana protein match is: unknown protein (TAIR:AT1G20816.1); Has 38 Blast hits to 38 proteins in 14 species: Archae - 0; Bacteria - 0; Metazoa - 0; Fungi - 0; Plants - 38; Vir…	167	tr|A0A443NJ56|A0A443NJ56_9MAGN Outer envelope pore protein 21, chloroplastic	Cinnamomum micranthum f. kanehirae	Q9FPG2|OP21B_ARATH Outer envelope pore protein 21B, chloroplastic	Arabidopsis thaliana	brown	NA	KAJ8647214.1	72.343	77.6122	68.9452	56.1283	59.0069	56.0138	36.8671	44.5736	37.6847	31.3214	27.0658	68.3106	41.2907	33.6486	63.9154	31.7338	39.3428	32.899	26.0154	24.2872	62.3313	22.3762	25.6103	22.8475
C-01	KAJ8647215	798	AT4G35300	AT4G35300-a	TMT2	tonoplast monosaccharide transporter2		tonoplast monosaccharide transporter2 (TMT2); FUNCTIONS IN: carbohydrate transmembrane transporter activity, sugar:hydrogen symporter activity, nucleoside transmembrane transporter activity; INVOLVED IN: response to fructose stimulus, response to salt stress, response to sucrose stimulus, response to glucose stimulus; LOCATED IN: plasma membrane, vacuole, membrane; EXPRESSED IN: 27 plant structur…	739	tr|A0A443NJ46|A0A443NJ46_9MAGN Monosaccharide-sensing protein 2 isoform X1	Cinnamomum micranthum f. kanehirae	Q8LPQ8|MSSP2_ARATH Monosaccharide-sensing protein 2	Arabidopsis thaliana	brown	NA	KAJ8647215.1	14.6531	10.0757	10.1847	20.8307	21.1985	18.7029	5.17593	4.51799	3.97022	24.5872	20.9402	7.85537	24.5097	8.99999	5.36808	1.49007	0.990383	1.19637	0.618445	0.984939	0.190835	0.48769	1.16905	1.19078
C-01	KAJ8647216	220	NA	NA						NA		NA		NA	NA	KAJ8647216.1	0	0	0	0	0	0	0	0	0	0	0	0	0	0	0	0	0	0	0	0	0	0.010787	0	0
C-01	KAJ8647217	323	AT1G49010	AT1G49010		Duplicated homeodomain-like superfamily protein		Duplicated homeodomain-like superfamily protein; CONTAINS InterPro DOMAIN/s: Molecular chaperone, heat shock protein, Hsp40, DnaJ (InterPro:IPR015609), SANT, eukarya (InterPro:IPR017884), Myb-like DNA-binding domain, SHAQKYF class (InterPro:IPR006447), SANT, DNA-binding (InterPro:IPR001005), Myb, DNA-binding (InterPro:IPR014778), Homeodomain-like (InterPro:IPR009057), HTH transcriptional regulato…	314	tr|A0A3S3MRX9|A0A3S3MRX9_9MAGN Transcription factor DIVARICATA-like protein	Cinnamomum micranthum f. kanehirae	Q8S9H7|DIV_ANTMA Transcription factor DIVARICATA	Antirrhinum majus	NA	MYB	KAJ8647217.1	0.131893	0.133927	0.144995	0.386251	0.153682	0.196451	0.275397	0.261752	0.299816	0.229734	0.227813	0.074846	0.391674	0.112108	0.101354	0.143325	0.238088	0.135061	0.115336	0.024672	0.1111	0.043687	0.05081	0.067009
C-01	KAJ8647218	560	AT4G35310	AT4G35310-a	CPK5, ATCPK5	calmodulin-domain protein kinase 5	calmodulin-domain protein kinase CDPK isoform 5 (CPK5)	calmodulin-domain protein kinase 5 (CPK5); FUNCTIONS IN: in 6 functions; INVOLVED IN: protein amino acid phosphorylation, N-terminal protein myristoylation; LOCATED IN: cytosol, plasma membrane, membrane; EXPRESSED IN: 23 plant structures; EXPRESSED DURING: 13 growth stages; CONTAINS InterPro DOMAIN/s: Protein kinase, ATP binding site (InterPro:IPR017441), EF-Hand 1, calcium-binding site (InterPr…	556	tr|A0A443NJ94|A0A443NJ94_9MAGN Calcium-dependent protein kinase 26	Cinnamomum micranthum f. kanehirae	A5A7I8|CDPK5_SOLTU Calcium-dependent protein kinase 5	Solanum tuberosum	turquoise	NA	KAJ8647218.1	50.3857	35.4226	45.2863	37.1855	35.5559	35.5177	66.873	65.2829	58.4629	47.7779	58.3215	37.2358	64.9288	44.9702	31.6004	25.9859	27.5183	30.7095	20.6316	8.6945	5.24165	16.1781	12.9021	12.0063
C-01	KAJ8647219	1171	AT4G21350	AT4G21350-a	B80, PUB8	plant U-box 8	Encodes a U-box/ARM repeat protein required fore self-incompatibility.	plant U-box 8 (PUB8); FUNCTIONS IN: ubiquitin-protein ligase activity, binding, zinc ion binding; INVOLVED IN: protein ubiquitination; LOCATED IN: ubiquitin ligase complex; EXPRESSED IN: 23 plant structures; EXPRESSED DURING: 13 growth stages; CONTAINS InterPro DOMAIN/s: Zinc finger, RING-type (InterPro:IPR001841), U box domain (InterPro:IPR003613), Armadillo-like helical (InterPro:IPR011989), Ar…	374	tr|A0A3S3NZY5|A0A3S3NZY5_9MAGN RING-type E3 ubiquitin transferase	Cinnamomum micranthum f. kanehirae	D1FP57|LIN2_LOTJA Putative E3 ubiquitin-protein ligase LIN-2	Lotus japonicus	NA	NA	KAJ8647219.1	0.515489	0.099072	0.128612	0.238879	0.524864	0.46112	0.275195	0.268765	0.327144	0.808577	0.885283	1.17741	0.884798	0.464254	0.488268	0.230322	0.27963	0.266506	0.08107	0.116459	0.096341	0.035628	0.044628	0.134863
C-01	KAJ8647220	133	AT2G44360	AT2G44360		unknown protein; Has 23 Blast hits to 23 proteins in 10 species: Archae - 0; Bacteria - 0; Metazoa - 0; Fungi - 0; Plants - 23; Viruses - 0; Other Eukaryotes - 0 (source: NCBI BLink).		unknown protein; Has 23 Blast hits to 23 proteins in 10 species: Archae - 0; Bacteria - 0; Metazoa - 0; Fungi - 0; Plants - 23; Viruses - 0; Other Eukaryotes - 0 (source: NCBI BLink).	135	tr|A0A3S3M7J9|A0A3S3M7J9_9MAGN Uncharacterized protein	Cinnamomum micranthum f. kanehirae	NA		greenyellow	NA	KAJ8647220.1	41.8209	53.1889	28.3921	37.7295	36.3576	38.4979	32.9932	26.4251	25.1939	25.8922	23.2045	33.3279	28.1817	38.1223	34.6016	28.4436	36.4265	32.4374	42.5889	69.815	53.2649	45.6851	55.2857	42.8851
C-01	KAJ8647221	377	AT3G12110	AT3G12110-a	ACT11	actin-11	Encodes an actin that is expressed predominantly during reproductive development.	actin-11 (ACT11); FUNCTIONS IN: structural constituent of cytoskeleton; INVOLVED IN: response to cyclopentenone, actin cytoskeleton organization; LOCATED IN: mitochondrion, cytoskeleton, plasma membrane; EXPRESSED IN: 28 plant structures; EXPRESSED DURING: 15 growth stages; CONTAINS InterPro DOMAIN/s: Actin, conserved site (InterPro:IPR004001), Actin/actin-like (InterPro:IPR004000), Actin/actin-l…	377	tr|A0A3S3N0K5|A0A3S3N0K5_9MAGN Putative actin-97 protein	Cinnamomum micranthum f. kanehirae	O81221|ACT_GOSHI Actin	Gossypium hirsutum	blue	NA	KAJ8647221.1	92.9772	81.8767	76.8684	83.3137	87.2039	74.068	60.3614	51.4082	49.8699	92.4853	92.2743	126.833	108.313	100.689	124.909	39.102	38.8507	43.4954	32.8788	35.6526	31.3033	36.1145	32.3989	35.8399
C-01	KAJ8647222	2035	AT3G07160	AT3G07160	ATGSL10, gsl10, CALS9	glucan synthase-like 10	Encodes GSL10, a member of the Glucan Synthase-Like (GSL) family believed to be involved in the synthesis of the cell wall component callose. GSL10 is required for male gametophyte development and plant growth. Has a role in entry of microspores into mitosis. GSL10 mutation leads to perturbation of microspore division symmetry, irregular callose deposition and failure of generative cell engulfmen…	glucan synthase-like 10 (GSL10); FUNCTIONS IN: 1,3-beta-glucan synthase activity; INVOLVED IN: in 8 processes; LOCATED IN: 1,3-beta-glucan synthase complex, plasma membrane; EXPRESSED IN: 25 plant structures; EXPRESSED DURING: 14 growth stages; CONTAINS InterPro DOMAIN/s: Glycosyl transferase, family 48 (InterPro:IPR003440); BEST Arabidopsis thaliana protein match is: glucan synthase-like 8 (TAIR…	1890	tr|A0A200PY40|A0A200PY40_9MAGN 1,3-beta-glucan synthase	Macleaya cordata	Q9SFU6|CALS9_ARATH Callose synthase 9	Arabidopsis thaliana	turquoise	NA	KAJ8647222.1	13.7403	7.51899	16.196	14.713	12.5898	10.4503	18.9417	27.8603	16.6501	42.7031	33.8284	11.6423	41.8434	16.5757	11.9833	17.1113	13.4686	17.5945	14.6156	10.2362	3.36257	7.80681	9.13345	9.46901
C-01	KAJ8647223	288	AT2G42070	AT2G42070	ATNUDT23, ATNUDX23, NUDX23	nudix hydrolase homolog 23		nudix hydrolase homolog 23 (NUDX23); CONTAINS InterPro DOMAIN/s: NUDIX hydrolase domain-like (InterPro:IPR015797), NUDIX hydrolase (InterPro:IPR020476), NUDIX hydrolase, conserved site (InterPro:IPR020084), NUDIX hydrolase domain (InterPro:IPR000086); Has 7171 Blast hits to 7171 proteins in 1678 species: Archae - 149; Bacteria - 5807; Metazoa - 107; Fungi - 42; Plants - 74; Viruses - 1; Other Euk…	280	tr|A0A3S3Q4E7|A0A3S3Q4E7_9MAGN Nudix hydrolase 23, chloroplastic	Cinnamomum micranthum f. kanehirae	P93740|NUD23_ARATH Nudix hydrolase 23, chloroplastic	Arabidopsis thaliana	turquoise	NA	KAJ8647223.1	2.29731	3.97269	5.4992	4.14658	3.71958	3.61514	5.14524	3.82607	4.92069	4.23959	8.66349	6.57328	7.43342	6.39629	4.62541	4.38786	5.14907	3.85452	4.82933	4.73571	3.63083	3.09716	4.29964	3.38946
C-01	KAJ8647224	693	AT1G31780	AT1G31780-a		CONTAINS InterPro DOMAIN/s: Conserved oligomeric complex COG6 (InterPro:IPR010490); Has 384 Blast hits to 379 proteins in 190 species: Archae - 0; Bacteria - 4; Metazoa - 151; Fungi - 156; Plants - 42; Viruses - 0; Other Eukaryotes - 31 (source: NCBI BLink).		CONTAINS InterPro DOMAIN/s: Conserved oligomeric complex COG6 (InterPro:IPR010490); Has 384 Blast hits to 379 proteins in 190 species: Archae - 0; Bacteria - 4; Metazoa - 151; Fungi - 156; Plants - 42; Viruses - 0; Other Eukaryotes - 31 (source: NCBI BLink).	680	tr|A0A3S4NKT8|A0A3S4NKT8_9MAGN Conserved oligomeric Golgi complex subunit 6	Cinnamomum micranthum f. kanehirae	Q6NMI3|COG6_ARATH Conserved oligomeric Golgi complex subunit 6	Arabidopsis thaliana	blue	NA	KAJ8647224.1	26.7117	21.3091	11.3844	29.4356	26.5881	26.3435	30.9542	31.4103	29.8847	37.8716	46.4218	73.7329	42.317	32.0107	44.0474	21.9073	22.7381	21.9816	17.6769	15.2151	13.1749	16.8604	17.286	16.6736
C-01	KAJ8647225	451	AT5G06740	AT5G06740-a		Concanavalin A-like lectin protein kinase family protein		Concanavalin A-like lectin protein kinase family protein; FUNCTIONS IN: in 6 functions; INVOLVED IN: protein amino acid phosphorylation; LOCATED IN: endomembrane system; EXPRESSED IN: root; CONTAINS InterPro DOMAIN/s: Legume lectin, beta chain (InterPro:IPR001220), Protein kinase, ATP binding site (InterPro:IPR017441), Serine/threonine-protein kinase-like domain (InterPro:IPR017442), Concanavalin…	652	tr|A0A3S3MLD1|A0A3S3MLD1_9MAGN non-specific serine/threonine protein kinase	Cinnamomum micranthum f. kanehirae	Q9FG33|LRKS5_ARATH Probable L-type lectin-domain containing receptor kinase S.5	Arabidopsis thaliana	NA	NA	KAJ8647225.1	0	0	0.2276	0.087321	0.068956	0.025298	0.697385	0.761191	0.912752	0.588022	0.707718	0	0.519048	0.418752	0.047829	0	0	0	0	0	0	0	0	0
C-01	KAJ8647226	204	AT5G17310	AT5G17310-a	UGP2	UDP-glucose pyrophosphorylase 2		UDP-glucose pyrophosphorylase 2 (UGP2); FUNCTIONS IN: UTP:glucose-1-phosphate uridylyltransferase activity, nucleotidyltransferase activity; INVOLVED IN: response to cadmium ion, callose deposition in cell wall, response to salt stress, metabolic process, pollen development; LOCATED IN: plasma membrane; EXPRESSED IN: 27 plant structures; EXPRESSED DURING: 17 growth stages; CONTAINS InterPro DOMAI…	470	tr|A0A3S3PNP9|A0A3S3PNP9_9MAGN UTP--glucose-1-phosphate uridylyltransferase	Cinnamomum micranthum f. kanehirae	O64459|UGPA_PYRPY UTP--glucose-1-phosphate uridylyltransferase	Pyrus pyrifolia	green	NA	KAJ8647226.1	0.134453	0.004631	1.85822	0.568978	0.334252	0.006998	0.619631	0.113621	0.29994	0.884438	0.180601	2.65242	0.568477	0.315284	3.68794	0.289519	0.411579	0.141268	0.745339	1.30717	0.926585	0.201509	0.146009	0.103866
C-01	KAJ8647227	327	AT5G17310	AT5G17310-b	UGP2	UDP-glucose pyrophosphorylase 2		UDP-glucose pyrophosphorylase 2 (UGP2); FUNCTIONS IN: UTP:glucose-1-phosphate uridylyltransferase activity, nucleotidyltransferase activity; INVOLVED IN: response to cadmium ion, callose deposition in cell wall, response to salt stress, metabolic process, pollen development; LOCATED IN: plasma membrane; EXPRESSED IN: 27 plant structures; EXPRESSED DURING: 17 growth stages; CONTAINS InterPro DOMAI…	470	tr|A0A3S3PNP9|A0A3S3PNP9_9MAGN UTP--glucose-1-phosphate uridylyltransferase	Cinnamomum micranthum f. kanehirae	P19595|UGPA_SOLTU UTP--glucose-1-phosphate uridylyltransferase	Solanum tuberosum	NA	NA	KAJ8647227.1	0.00078	0	0.201309	0.09227	0.221128	0.105712	0.262746	0.256739	0.463094	0.348634	0.347585	1.01226	0.12273	0.046277	1.44833	0.157721	0.155161	0.382102	0.115981	0.144772	0	0.005224	0.043405	0.04405
C-01	KAJ8647228	597	AT1G65910	AT1G65910-a	anac028, NAC028	NAC domain containing protein 28		NAC domain containing protein 28 (NAC028); FUNCTIONS IN: sequence-specific DNA binding transcription factor activity; INVOLVED IN: multicellular organismal development, regulation of transcription; LOCATED IN: cellular_component unknown; EXPRESSED IN: 19 plant structures; EXPRESSED DURING: 10 growth stages; CONTAINS InterPro DOMAIN/s: No apical meristem (NAM) protein (InterPro:IPR003441); BEST Ar…	631	tr|A0A3S3MEU4|A0A3S3MEU4_9MAGN NAC domain-containing protein 45	Cinnamomum micranthum f. kanehirae	Q8H045|NAC54_ORYSJ NAC domain-containing protein 54	Oryza sativa subsp. japonica	NA	NAC	KAJ8647228.1	0	0	0.294002	0.017363	0	0	0.034706	0	0	0	0	0.000524	0	0	0	0	0	0	0	0	0	0.06285	0	0
C-01	KAJ8647229	1184	AT1G48410	AT1G48410-a	2001-08-01	Stabilizer of iron transporter SufD / Polynucleotidyl transferase	Encodes an RNA Slicer that selectively recruits microRNAs and siRNAs. There is currently no evidence that AGO1 Slicer is in a high molecular weight RNA-induced silencing complex (RISC). Mutants are defective in post-transcriptional gene silencing and have pleiotropic developmental and morphological defects. Through its action on the regulation of ARF17 expression, the protein regulates genes invo…	ARGONAUTE 1 (AGO1); FUNCTIONS IN: protein binding, endoribonuclease activity, siRNA binding, miRNA binding; INVOLVED IN: in 11 processes; LOCATED IN: cytosol, nucleus, cytoplasm; EXPRESSED IN: 25 plant structures; EXPRESSED DURING: 13 growth stages; CONTAINS InterPro DOMAIN/s: Domain of unknown function DUF1785 (InterPro:IPR014811), Stem cell self-renewal protein Piwi (InterPro:IPR003165), Argona…	1050	tr|A0A3S3Q3B4|A0A3S3Q3B4_9MAGN Protein argonaute 1-like protein isoform X1	Cinnamomum micranthum f. kanehirae	Q7XSA2|AGO1B_ORYSJ Protein argonaute 1B	Oryza sativa subsp. japonica	blue	NA	KAJ8647229.1	23.3961	15.371	23.4026	31.679	29.6511	25.4759	30.5967	27.0161	24.0909	54.9227	65.0447	52.7166	65.8164	40.7707	48.1943	23.6465	24.3564	24.5448	21.3283	18.891	7.50946	11.2673	16.3338	15.5172
C-01	KAJ8647230	149	NA	NA						NA		NA		grey	NA	KAJ8647230.1	0	0.673979	1.2656	0.273437	0.970292	0.107108	1.03447	0.371614	0	0.406002	0.922512	1.01036	0.561062	0.890723	0.304899	0	0.328348	0.206623	1.01863	0.720895	0.971389	0.404527	0.419047	0.349553
C-01	KAJ8647231	952	AT1G73370	AT1G73370-a	SUS6, ATSUS6	sucrose synthase 6	Encodes a protein with sucrose synthase activity (SUS6).	sucrose synthase 6 (SUS6); CONTAINS InterPro DOMAIN/s: Sucrose synthase, plant/cyanobacteria (InterPro:IPR012820), Sucrose synthase (InterPro:IPR000368), Glycosyl transferase, group 1 (InterPro:IPR001296); BEST Arabidopsis thaliana protein match is: sucrose synthase 5 (TAIR:AT5G37180.1); Has 8933 Blast hits to 8929 proteins in 1765 species: Archae - 393; Bacteria - 5318; Metazoa - 100; Fungi - 12…	942	tr|A0A443NJ31|A0A443NJ31_9MAGN sucrose synthase	Cinnamomum micranthum f. kanehirae	Q7XNX6|SUS7_ORYSJ Sucrose synthase 7	Oryza sativa subsp. japonica	NA	NA	KAJ8647231.1	0	0.056159	0.586315	0.054474	0.032633	0.066402	0.087019	0.183516	0.015522	0.013482	0.338693	0.499245	0.101013	0.090119	0.274698	0	0	0	0	0.012686	0	0	0	0
C-01	KAJ8647232	238	AT1G79960	AT1G79960-a	ATOFP14, OFP14	ovate family protein 14		ovate family protein 14 (OFP14); CONTAINS InterPro DOMAIN/s: Protein of unknown function DUF623 (InterPro:IPR006458); BEST Arabidopsis thaliana protein match is: ovate family protein 13 (TAIR:AT5G04820.1); Has 451 Blast hits to 451 proteins in 52 species: Archae - 0; Bacteria - 0; Metazoa - 9; Fungi - 29; Plants - 394; Viruses - 0; Other Eukaryotes - 19 (source: NCBI BLink).	294	tr|A0A6I9RFJ6|A0A6I9RFJ6_ELAGV Transcription repressor	Elaeis guineensis var. tenera	Q9S7T5|OFP14_ARATH Transcription repressor OFP14	Arabidopsis thaliana	NA	NA	KAJ8647232.1	0	0	0	0	0	0	0.045831	0	0	0	0	0.033627	0	0	0	0	0	0	0	0	0	0	0	0
C-01	KAJ8647233	287	AT2G40260	AT2G40260-a		Homeodomain-like superfamily protein		Homeodomain-like superfamily protein; CONTAINS InterPro DOMAIN/s: Homeodomain-like (InterPro:IPR009057), Myb, DNA-binding (InterPro:IPR014778), HTH transcriptional regulator, Myb-type, DNA-binding (InterPro:IPR017930), Myb-like DNA-binding domain, SHAQKYF class (InterPro:IPR006447), Homeodomain-related (InterPro:IPR012287); BEST Arabidopsis thaliana protein match is: myb-like HTH transcriptional …	410	tr|A0A443NJA4|A0A443NJA4_9MAGN Myb family transcription factor APL	Cinnamomum micranthum f. kanehirae	A3AWH5|MOF1_ORYSJ Myb family transcription factor MOF1	Oryza sativa subsp. japonica	NA	G2-like	KAJ8647233.1	0	0.144075	0	0.070057	0	0	0	0	0	0	0	0	0.029942	0	0.021142	0	0	0	0	0	0	0	0	0
C-01	KAJ8647234	774	AT1G75010	AT1G75010	ARC3	GTP binding	Encodes ARC3 (Accumulation and Replication of Chloroplast 3), a chloroplast division factor functioning in the initiation of chloroplast division. ARC3 is a chimera of the prokaryotic FtsZ and part of the eukaryotic phosphatidylinositol-4-phosphate 5-kinase (PIP5K). Located on the outer surface of the chloroplast in a ring-like structure at the early stage of chloroplast division. The arc3 mutant…	ACCUMULATION AND REPLICATION OF CHLOROPLASTS 3 (ARC3); FUNCTIONS IN: GTP binding; INVOLVED IN: plastid organization, chloroplast fission; LOCATED IN: chloroplast stroma; EXPRESSED IN: 22 plant structures; EXPRESSED DURING: 13 growth stages; CONTAINS InterPro DOMAIN/s: Cell division protein FtsZ, N-terminal (InterPro:IPR000158), Tubulin/FtsZ, N-terminal (InterPro:IPR019746), MORN motif (InterPro:I…	741	tr|A0A443NJ30|A0A443NJ30_9MAGN Protein ACCUMULATION AND REPLICATION OF CHLOROPLASTS 3	Cinnamomum micranthum f. kanehirae	Q6F6B5|ARC3_ARATH Protein ACCUMULATION AND REPLICATION OF CHLOROPLASTS 3, chloroplastic	Arabidopsis thaliana	blue	NA	KAJ8647234.1	4.53524	2.25622	3.03373	3.77599	3.68706	3.00859	2.47656	2.01031	1.75913	3.60702	2.8032	5.6005	4.57485	2.04035	5.59677	1.91331	3.17309	3.45045	4.89633	4.45238	1.04883	1.79359	3.3042	2.41244
C-01	KAJ8647235	325	AT2G35640	AT2G35640-a		Homeodomain-like superfamily protein		Homeodomain-like superfamily protein; CONTAINS InterPro DOMAIN/s: MYB-like (InterPro:IPR017877); BEST Arabidopsis thaliana protein match is: hydroxyproline-rich glycoprotein family protein (TAIR:AT1G31310.1); Has 705 Blast hits to 695 proteins in 85 species: Archae - 0; Bacteria - 25; Metazoa - 102; Fungi - 42; Plants - 506; Viruses - 2; Other Eukaryotes - 28 (source: NCBI BLink).	340	tr|A0A443NJ66|A0A443NJ66_9MAGN Pollen-specific leucine-rich repeat extensin-like protein 2	Cinnamomum micranthum f. kanehirae	NA		yellow	Trihelix	KAJ8647235.1	0.356472	0	0.307219	0.039755	0	0.106612	0.381846	0.303198	0.227333	1.35523	0.744142	0.372466	0.367779	0.422078	0.182788	0.30499	1.0109	1.39858	0.154397	0.259114	0.227915	0.031765	0.355256	0.31736
C-01	KAJ8647236	200	AT5G45130	AT5G45130-a	ATRAB5A, ATRABF2A, RABF2A, RAB5A, RHA1, ATRAB-F2A, RAB-F2A	RAB homolog 1	small GTP binding protein	RAB homolog 1 (RHA1); FUNCTIONS IN: GTP binding; INVOLVED IN: protein transport, small GTPase mediated signal transduction; LOCATED IN: endomembrane system; EXPRESSED IN: 26 plant structures; EXPRESSED DURING: 15 growth stages; CONTAINS InterPro DOMAIN/s: Ras GTPase (InterPro:IPR001806), Small GTP-binding protein (InterPro:IPR005225), Small GTPase (InterPro:IPR020851), Ras (InterPro:IPR013753), R…	200	tr|A0A3S3NFD8|A0A3S3NFD8_9MAGN Ras-related protein RHN1	Cinnamomum micranthum f. kanehirae	P31583|RHN1_NICPL Ras-related protein RHN1	Nicotiana plumbaginifolia	NA	NA	KAJ8647236.1	46.6953	44.834	44.0585	51.3078	49.1104	41.287	61.2879	49.3708	38.9	67.6203	79.9984	59.2682	79.8027	82.4703	75.3455	59.4193	59.5494	63.6369	83.6032	81.8935	56.109	69.0524	65.5949	68.0914
C-01	KAJ8647237	391	AT4G09060	AT4G09060-a		unknown protein; BEST Arabidopsis thaliana protein match is: unknown protein (TAIR:AT1G14680).		unknown protein; LOCATED IN: membrane; EXPRESSED IN: leaf; BEST Arabidopsis thaliana protein match is: unknown protein (TAIR:AT1G14680.1); Has 8168 Blast hits to 6036 proteins in 601 species: Archae - 151; Bacteria - 570; Metazoa - 4684; Fungi - 544; Plants - 345; Viruses - 91; Other Eukaryotes - 1783 (source: NCBI BLink).	367	tr|A0A443NJ73|A0A443NJ73_9MAGN Myocardial zonula adherens protein	Cinnamomum micranthum f. kanehirae	NA		blue	NA	KAJ8647237.1	4.81796	3.73937	0.575502	4.08364	3.52897	3.18619	0.943786	0.872875	1.60617	6.58234	2.75031	9.75702	6.71331	5.4716	6.70416	0.04412	0.186135	0.181667	0.02758	0.077409	0	0.024896	0.179145	0.143651
C-01	KAJ8647238	78	AT2G31957	AT2G31957-a	LCR75, LCR79	low-molecular-weight cysteine-rich 75	Encodes a member of a family of small,secreted, cysteine rich protein with sequence similarity to the PCP (pollen coat protein) gene family.	low-molecular-weight cysteine-rich 75 (LCR75); INVOLVED IN: defense response; LOCATED IN: endomembrane system; CONTAINS InterPro DOMAIN/s: Gamma thionin (InterPro:IPR008176), Knottin (InterPro:IPR003614), Gamma Purothionin (InterPro:IPR008177); BEST Arabidopsis thaliana protein match is: low-molecular-weight cysteine-rich 76 (TAIR:AT2G31953.1); Has 35333 Blast hits to 34131 proteins in 2444 speci…	82	tr|L7WMI7|L7WMI7_PERAE Defensin	Persea americana var. drymifolia	P81571|DEFD2_SPIOL Defensin D2 (Fragment)	Spinacia oleracea	grey	NA	KAJ8647238.1	607.948	769.076	560.064	409.502	408.465	433.995	272.052	229.22	289.853	638.418	340.126	1032.58	855.536	412.376	529.185	271.811	487.267	476.281	148.514	796.104	123.269	94.9341	2041.6	1772.19
C-01	KAJ8647239	84	NA	NA						NA		NA		grey	NA	KAJ8647239.1	0.980118	0.71052	0	0.39937	0.460186	0.54631	0.409002	0.577914	0.478582	0.106312	0.585366	0.082682	0.669665	0.838466	0.773885	0.559318	1.50364	0.08285	0.620657	1.60109	0.833943	0.403607	1.03927	0.483557
C-01	KAJ8647240	99	AT2G31957	AT2G31957-b	LCR75, LCR79	low-molecular-weight cysteine-rich 75	Encodes a member of a family of small,secreted, cysteine rich protein with sequence similarity to the PCP (pollen coat protein) gene family.	low-molecular-weight cysteine-rich 75 (LCR75); INVOLVED IN: defense response; LOCATED IN: endomembrane system; CONTAINS InterPro DOMAIN/s: Gamma thionin (InterPro:IPR008176), Knottin (InterPro:IPR003614), Gamma Purothionin (InterPro:IPR008177); BEST Arabidopsis thaliana protein match is: low-molecular-weight cysteine-rich 76 (TAIR:AT2G31953.1); Has 35333 Blast hits to 34131 proteins in 2444 speci…	82	tr|L7WMI7|L7WMI7_PERAE Defensin	Persea americana var. drymifolia	P81571|DEFD2_SPIOL Defensin D2 (Fragment)	Spinacia oleracea	turquoise	NA	KAJ8647240.1	445.152	560.747	1313.79	229.836	244.095	258.698	671.644	488.911	611.31	434.642	423.777	367.03	664.269	548.028	391.033	202.641	521.536	510.264	623.052	96.9848	372.551	371.072	259.35	219.72
C-01	KAJ8647241	286	AT2G37250	AT2G37250-a	ADK, ATPADK1	adenosine kinase	encodes adenylate kinase that is located in the chloroplast involved in the coordination of metabolism and growth	adenosine kinase (ADK); CONTAINS InterPro DOMAIN/s: Adenylate kinase, subfamily (InterPro:IPR006259), Adenylate kinase (InterPro:IPR000850); BEST Arabidopsis thaliana protein match is: P-loop containing nucleoside triphosphate hydrolases superfamily protein (TAIR:AT2G39270.1); Has 14783 Blast hits to 14646 proteins in 5115 species: Archae - 103; Bacteria - 9935; Metazoa - 1161; Fungi - 479; Plant…	284	tr|A0A3S3NZZ2|A0A3S3NZZ2_9MAGN adenylate kinase	Cinnamomum micranthum f. kanehirae	Q9ZUU1|KAD1_ARATH Adenylate kinase 1, chloroplastic	Arabidopsis thaliana	turquoise	NA	KAJ8647241.1	42.3426	54.4968	32.7206	36.9136	37.9128	34.3006	59.931	51.4822	53.4099	45.3977	83.3326	72.9077	65.2871	65.3245	94.1485	27.1742	27.5443	29.1624	12.5309	8.48127	14.3927	18.7186	13.2247	14.0211
C-01	KAJ8647242	328	AT1G14550	AT1G14550-a		Peroxidase superfamily protein		Peroxidase superfamily protein; FUNCTIONS IN: peroxidase activity, heme binding; INVOLVED IN: oxidation reduction, response to oxidative stress; LOCATED IN: endomembrane system; EXPRESSED IN: root; CONTAINS InterPro DOMAIN/s: Haem peroxidase (InterPro:IPR010255), Plant peroxidase (InterPro:IPR000823), Peroxidases heam-ligand binding site (InterPro:IPR019793), Haem peroxidase, plant/fungal/bacteri…	321	tr|A0A443NJ84|A0A443NJ84_9MAGN Peroxidase	Cinnamomum micranthum f. kanehirae	Q02200|PERX_NICSY Lignin-forming anionic peroxidase	Nicotiana sylvestris	NA	NA	KAJ8647242.1	0	0.000901	0	0	0	0	0.00959	0.00627	0	0.075165	0	0.16083	0	0.085288	0	0	0	0.001048	0	0.000692	0.000451	0	0	0.001838
C-01	KAJ8647243	481	AT1G65840	AT1G65840	ATPAO4, PAO4	polyamine oxidase 4	encodes a peroxisomal polyamine oxidase, involved in the back-conversion polyamine degradation pathway. Among the five polyamine oxidases in the Arabidopsis genome, PAO4 is the major isoform in root peroxisomes.	polyamine oxidase 4 (PAO4); CONTAINS InterPro DOMAIN/s: Amine oxidase (InterPro:IPR002937), Flavin-containing amine oxidase (InterPro:IPR001613); BEST Arabidopsis thaliana protein match is: polyamine oxidase 3 (TAIR:AT3G59050.1); Has 7028 Blast hits to 6613 proteins in 1153 species: Archae - 127; Bacteria - 2858; Metazoa - 1453; Fungi - 590; Plants - 766; Viruses - 0; Other Eukaryotes - 1234 (sou…	497	tr|A0A443NJ44|A0A443NJ44_9MAGN Putative polyamine oxidase 4 isoform X1	Cinnamomum micranthum f. kanehirae	Q0J954|PAO5_ORYSJ Polyamine oxidase 5	Oryza sativa subsp. japonica	cyan	NA	KAJ8647243.1	2.87349	4.83259	18.9662	2.33796	3.28017	2.5853	11.0771	10.309	4.97228	4.25038	23.9222	6.7145	6.64761	6.97852	13.7996	13.537	13.5073	12.8371	5.65437	4.53799	7.42623	4.90338	5.96891	4.73283
C-01	KAJ8647244	87	NA	NA						NA		NA		yellow	NA	KAJ8647244.1	0.671922	2.32645	2.24291	0.647668	0.964779	0.547247	3.76372	4.9272	2.40491	2.10004	10.0607	1.46212	2.7315	1.51186	5.44613	4.0601	3.90635	5.13493	0.746824	0.714297	0.517441	0.813134	1.04395	2.16172
C-01	KAJ8647245	178	AT5G56550	AT5G56550-a	OXS3, ATOXS3	oxidative stress 3	Encodes OXIDATIVE STRESS 3 (OXS3)&#65292; involved in tolerance to heavy metals and oxidative stress.	OXIDATIVE STRESS 3 (OXS3); BEST Arabidopsis thaliana protein match is: unknown protein (TAIR:AT4G26288.1); Has 1807 Blast hits to 1807 proteins in 277 species: Archae - 0; Bacteria - 0; Metazoa - 736; Fungi - 347; Plants - 385; Viruses - 0; Other Eukaryotes - 339 (source: NCBI BLink).	172	tr|A0A3S3N0L6|A0A3S3N0L6_9MAGN Oxidative stress 3, putative isoform 1	Cinnamomum micranthum f. kanehirae	Q9LVB9|OXS3_ARATH Protein OXIDATIVE STRESS 3	Arabidopsis thaliana	turquoise	NA	KAJ8647245.1	126.154	130.849	443.421	66.0097	66.6857	69.9489	104.444	97.1441	96.265	43.6527	12.8151	303.018	14.8009	77.6951	16.3556	150.305	136.475	151.315	28.6846	51.8672	279.745	0.934353	6.53756	5.62849
C-01	KAJ8647246	78	AT3G28210	AT3G28210-a	PMZ, SAP12	zinc finger (AN1-like) family protein	Encodes a putative zinc finger protein (PMZ).	PMZ; FUNCTIONS IN: zinc ion binding; INVOLVED IN: response to abscisic acid stimulus, response to chitin; LOCATED IN: cellular_component unknown; EXPRESSED IN: 12 plant structures; EXPRESSED DURING: 10 growth stages; CONTAINS InterPro DOMAIN/s: Zinc finger, AN1-type (InterPro:IPR000058); BEST Arabidopsis thaliana protein match is: zinc finger (C2H2 type, AN1-like) family protein (TAIR:AT2G41835.1…	186	tr|A0A443P0U1|A0A443P0U1_9MAGN Zinc finger protein	Cinnamomum micranthum f. kanehirae	Q67YE6|SAP12_ARATH Zinc finger AN1 domain-containing stress-associated protein 12	Arabidopsis thaliana	green	NA	KAJ8647246.1	9.76465	5.55813	6.7839	7.11557	8.0581	9.51151	8.14368	6.88265	7.90868	12.0731	23.8581	20.9798	5.93983	5.82614	14.5631	3.61955	5.86168	4.1753	6.76957	11.8499	15.8083	5.30989	11.4162	13.2818
C-01	KAJ8647247	136	NA	NA						tr|A0A443P9A0|A0A443P9A0_9MAGN BZIP domain-containing protein	Cinnamomum micranthum f. kanehirae	NA		NA	NA	KAJ8647247.1	0.34693	0.076351	0.386612	0.22171	0.273923	0.083932	0.074046	0.347298	0	0.040952	0.208187	1.02443	0.81009	0.08173	0.4428	0.742705	0.268472	0.404895	0.209465	0.217023	0	0.120263	0.314202	0.657408
C-01	KAJ8647248	630	AT5G13770	AT5G13770		Pentatricopeptide repeat (PPR-like) superfamily protein		Pentatricopeptide repeat (PPR-like) superfamily protein; FUNCTIONS IN: molecular_function unknown; INVOLVED IN: biological_process unknown; LOCATED IN: chloroplast; EXPRESSED IN: 22 plant structures; EXPRESSED DURING: 15 growth stages; CONTAINS InterPro DOMAIN/s: Pentatricopeptide repeat (InterPro:IPR002885); BEST Arabidopsis thaliana protein match is: Pentatricopeptide repeat (PPR-like) superfam…	609	tr|A0A443NJ38|A0A443NJ38_9MAGN Pentatricopeptide repeat-containing protein, chloroplastic	Cinnamomum micranthum f. kanehirae	Q66GP4|PP379_ARATH Pentatricopeptide repeat-containing protein At5g13770, chloroplastic	Arabidopsis thaliana	NA	NA	KAJ8647248.1	0.223852	0.016565	0.478488	0.090499	0.028093	0.209928	0	0	0.102524	0	0.145847	0.300245	0	0.104911	0.258966	0	0	0	0.093204	0.062	0	0.047285	0	0
C-01	KAJ8647249	391	AT3G02720	AT3G02720		Class I glutamine amidotransferase-like superfamily protein		Class I glutamine amidotransferase-like superfamily protein; FUNCTIONS IN: hydrolase activity, acting on glycosyl bonds; INVOLVED IN: biological_process unknown; LOCATED IN: cellular_component unknown; EXPRESSED IN: 24 plant structures; EXPRESSED DURING: 13 growth stages; CONTAINS InterPro DOMAIN/s: Peptidase C56, PfpI (InterPro:IPR006286), ThiJ/PfpI (InterPro:IPR002818); BEST Arabidopsis thalian…	388	tr|A0A443NJ76|A0A443NJ76_9MAGN Protein DJ-1 D	Cinnamomum micranthum f. kanehirae	Q9M8R4|DJ1D_ARATH Protein DJ-1 homolog D	Arabidopsis thaliana	red	NA	KAJ8647249.1	79.4952	68.8498	44.0279	121.419	122.136	113.328	51.8869	61.4432	49.196	78.3976	46.0739	66.1793	61.9357	54.6384	47.6236	128.905	129.488	123.853	136.813	135.813	66.5124	179.457	186.315	179.477
C-01	KAJ8647250	355	AT5G05670	AT5G05670-a		signal recognition particle binding		signal recognition particle binding; FUNCTIONS IN: signal recognition particle binding; LOCATED IN: endoplasmic reticulum, plasma membrane; EXPRESSED IN: 25 plant structures; EXPRESSED DURING: 14 growth stages; CONTAINS InterPro DOMAIN/s: Signal recognition particle receptor, beta subunit (InterPro:IPR019009); BEST Arabidopsis thaliana protein match is: P-loop containing nucleoside triphosphate h…	260	tr|A0A443NJ72|A0A443NJ72_9MAGN Signal recognition particle receptor subunit beta	Cinnamomum micranthum f. kanehirae	NA		turquoise	NA	KAJ8647250.1	22.3166	18.7255	18.7813	15.9394	17.5458	13.798	22.1492	23.2922	19.5544	15.2884	27.1816	24.9417	19.8191	20.8849	24.8291	11.4953	14.0366	13.681	10.0153	10.8625	10.5455	12.742	17.3226	12.818
C-01	KAJ8647251	359	AT2G37790	AT2G37790-a		NAD(P)-linked oxidoreductase superfamily protein		NAD(P)-linked oxidoreductase superfamily protein; FUNCTIONS IN: oxidoreductase activity; INVOLVED IN: oxidation reduction; LOCATED IN: cytosol, nucleus; EXPRESSED IN: 22 plant structures; EXPRESSED DURING: 14 growth stages; CONTAINS InterPro DOMAIN/s: Aldo/keto reductase (InterPro:IPR001395), Aldo/keto reductase subgroup (InterPro:IPR020471), Aldo/keto reductase, conserved site (InterPro:IPR01817…	314	tr|A0A443NJ88|A0A443NJ88_9MAGN Aldo/keto reductase	Cinnamomum micranthum f. kanehirae	Q84TF0|AKRCA_ARATH Aldo-keto reductase family 4 member C10	Arabidopsis thaliana	red	NA	KAJ8647251.1	3.3278	2.04792	3.93417	4.15229	3.71865	4.77752	5.18823	5.19061	3.90098	4.70075	7.00927	1.64499	8.17087	5.49282	1.14641	12.6859	12.7317	10.7753	9.96213	8.20054	4.77372	7.06804	7.98206	9.47451
C-01	KAJ8647252	292	AT3G02820	AT3G02820		zinc knuckle (CCHC-type) family protein		zinc knuckle (CCHC-type) family protein; FUNCTIONS IN: zinc ion binding, nucleic acid binding; INVOLVED IN: cell cycle, replication fork protection, response to DNA damage stimulus; LOCATED IN: nucleus, chloroplast; EXPRESSED IN: 20 plant structures; EXPRESSED DURING: 15 growth stages; CONTAINS InterPro DOMAIN/s: Replication fork protection component Swi3 (InterPro:IPR012923), Zinc finger, CCHC-t…	282	tr|A0A443NJ79|A0A443NJ79_9MAGN TIMELESS-interacting protein isoform X1	Cinnamomum micranthum f. kanehirae	NA		blue	NA	KAJ8647252.1	4.73367	4.51028	0.069164	4.05385	4.12096	2.12452	1.44133	2.10665	2.38077	6.36532	5.02849	9.96793	6.59044	5.37577	8.29306	0.765401	1.36475	0.565786	0.398844	1.05858	2.90219	0.410632	0.873309	0.677405
C-01	KAJ8647253	153	NA	NA						tr|A0A443NJ79|A0A443NJ79_9MAGN TIMELESS-interacting protein isoform X1	Cinnamomum micranthum f. kanehirae	NA		purple	NA	KAJ8647253.1	13.2448	10.4058	5.29006	9.9792	10.3525	8.25428	9.07481	13.8317	10.2795	11.8861	9.43351	14.5276	9.02245	9.45773	9.66095	12.1329	14.5379	12.16	19.0264	22.9859	12.2896	17.092	27.9621	25.4075
C-01	KAJ8647254	214	AT1G73230	AT1G73230-a		Nascent polypeptide-associated complex NAC		Nascent polypeptide-associated complex NAC; FUNCTIONS IN: molecular_function unknown; INVOLVED IN: response to salt stress; LOCATED IN: cellular_component unknown; EXPRESSED IN: 24 plant structures; EXPRESSED DURING: 15 growth stages; CONTAINS InterPro DOMAIN/s: Nascent polypeptide-associated complex NAC (InterPro:IPR002715); BEST Arabidopsis thaliana protein match is: basic transcription factor …	165	tr|A0A3S3Q4G7|A0A3S3Q4G7_9MAGN Nascent polypeptide-associated complex subunit beta	Cinnamomum micranthum f. kanehirae	Q9CAT7|BTF3L_ARATH Nascent polypeptide-associated complex subunit beta	Arabidopsis thaliana	NA	NA	KAJ8647254.1	171.429	178.751	251.36	164.982	176.388	170.909	174.789	137.136	169.166	129.272	114.277	171.609	149.996	183.109	183.095	133.104	133.64	125.786	123.614	132.409	135.215	147.962	118.626	122.191
C-01	KAJ8647255	85	AT3G01440	AT3G01440-a	PQL1, PQL2	PsbQ-like 1	Encodes a subunit of the NAD(P)H complex located in the chloroplast thylakoid lumen.	PsbQ-like 1 (PQL1); FUNCTIONS IN: electron transporter, transferring electrons within the cyclic electron transport pathway of photosynthesis activity; INVOLVED IN: photosynthesis, light reaction, photosynthetic electron transport chain; LOCATED IN: in 7 components; EXPRESSED IN: 20 plant structures; EXPRESSED DURING: 13 growth stages; CONTAINS InterPro DOMAIN/s: Photosystem II oxygen evolving co…	220	tr|A0A3S3MEV5|A0A3S3MEV5_9MAGN Photosystem II PsbQ	Cinnamomum micranthum f. kanehirae	Q9SGH4|PNSL3_ARATH Photosynthetic NDH subunit of lumenal location 3, chloroplastic	Arabidopsis thaliana	black	NA	KAJ8647255.1	1.65732	0.656176	0.424544	1.5545	0.586222	0.935037	2.03616	0.47001	0.929981	2.56117	0.742104	0.478188	1.8092	0.138663	1.34163	12.2598	10.1556	8.25829	0.502854	6.09126	3.1707	0.553541	8.02379	9.46921
C-01	KAJ8647256	113	NA	NA						NA		NA		NA	NA	KAJ8647256.1	0.274033	0.074749	0	0.30036	0.077596	0.108935	0.102145	0.721316	0.008651	0.725433	0.067015	0.045169	0.290568	0.058716	0.19174	0.245944	0.530807	0.417223	0	0.450027	0.033586	0.13266	0.695449	0.775076
C-01	KAJ8647257	143	NA	NA						NA		NA		NA	NA	KAJ8647257.1	0	4.9e-05	0	0	0	0	0	0	0	0	0	0	0	5.1e-05	0	0	2.7e-05	0	0	0	0	0	0	0
C-01	KAJ8647258	215	AT2G37980	AT2G37980-a		O-fucosyltransferase family protein		O-fucosyltransferase family protein; FUNCTIONS IN: molecular_function unknown; INVOLVED IN: biological_process unknown; LOCATED IN: chloroplast; EXPRESSED IN: 13 plant structures; EXPRESSED DURING: L mature pollen stage, M germinated pollen stage, 4 anthesis, petal differentiation and expansion stage; CONTAINS InterPro DOMAIN/s: GDP-fucose protein O-fucosyltransferase (InterPro:IPR019378); BEST A…	638	tr|A0A3S3MB10|A0A3S3MB10_9MAGN O-fucosyltransferase family protein	Cinnamomum micranthum f. kanehirae	Q9SH89|OFT19_ARATH O-fucosyltransferase 19	Arabidopsis thaliana	NA	NA	KAJ8647258.1	0.000134	0.000878	0	0	0	0	0	0	0	0	0	0	0	9.1e-05	0	0	0	0	0	0	0	0	0	0
C-01	KAJ8647259	644	AT2G41510	AT2G41510-a	ATCKX1, CKX1	cytokinin oxidase/dehydrogenase 1	It encodes a protein whose sequence is similar to cytokinin oxidase/dehydrogenase, which catalyzes the degradation of cytokinins.	cytokinin oxidase/dehydrogenase 1 (CKX1); FUNCTIONS IN: cytokinin dehydrogenase activity; INVOLVED IN: N-terminal protein myristoylation, cytokinin catabolic process, meristem development; LOCATED IN: vacuole; EXPRESSED IN: lateral root, shoot apex, hypocotyl, root, flower; CONTAINS InterPro DOMAIN/s: Cytokinin dehydrogenase 1, FAD/cytokinin binding domain (InterPro:IPR015345), FAD-binding, type …	575	tr|A0A443NJ86|A0A443NJ86_9MAGN cytokinin dehydrogenase	Cinnamomum micranthum f. kanehirae	Q8LNV6|CKX3_ORYSJ Cytokinin dehydrogenase 3	Oryza sativa subsp. japonica	turquoise	NA	KAJ8647259.1	6.70265	3.25944	1.57523	17.2928	15.7549	16.0019	23.2128	29.3228	32.4868	12.6821	76.3406	22.6709	41.3791	19.7249	11.8123	0	0.219773	0.05932	0.019057	0	0.114383	0	0	0
C-01	KAJ8647260	147	AT3G57040	AT3G57040-d	ARR9, ATRR4	response regulator 9	response regulator ARR9, A two-component response regulator-like protein with a receiver domain with a conserved aspartate residue and a possible phosphorylation site and at the N-terminal half. Appears to interact with histidine kinase like genes ATHP3 and ATHP2	response regulator 9 (ARR9); CONTAINS InterPro DOMAIN/s: CheY-like (InterPro:IPR011006), Signal transduction response regulator, receiver domain (InterPro:IPR001789); BEST Arabidopsis thaliana protein match is: response regulator 3 (TAIR:AT2G41310.1); Has 31916 Blast hits to 31617 proteins in 2439 species: Archae - 203; Bacteria - 27463; Metazoa - 9; Fungi - 302; Plants - 1334; Viruses - 4; Other…	234	tr|A0A3S3NFE5|A0A3S3NFE5_9MAGN Two-component response regulator ORR3-like protein	Cinnamomum micranthum f. kanehirae	Q6K9T0|ORR3_ORYSJ Two-component response regulator ORR3	Oryza sativa subsp. japonica	blue	NA	KAJ8647260.1	14.7877	13.8692	10.2214	11.7924	10.691	11.8164	8.53468	6.10016	7.77141	4.42452	92.6907	6.91538	7.62795	9.24536	12.6343	0	0	0.319339	0	0	0	0	0	0
C-01	KAJ8647261	125	NA	NA						tr|A0A1U7YUY1|A0A1U7YUY1_NELNU Probable transcription factor At5g28040	Nelumbo nucifera	NA		turquoise	GeBP	KAJ8647261.1	17.9615	19.3877	24.4937	9.48159	9.79485	8.25561	18.2114	14.4506	17.4084	7.26602	26.3603	6.23412	7.5644	26.4684	19.614	0.569302	0.266314	0.312331	0	0	0	0.115887	0.156543	0.096263
C-01	KAJ8647262	226	AT3G18630	AT3G18630-a	ATUNG, UNG	uracil dna glycosylase	Encodes a uracil-DNA glycosylase (UDG) involved in a base excision DNA repair pathway in mitochondria.	uracil dna glycosylase (UNG); FUNCTIONS IN: uracil DNA N-glycosylase activity; INVOLVED IN: DNA repair, base-excision repair; LOCATED IN: mitochondrion; EXPRESSED IN: 15 plant structures; EXPRESSED DURING: 8 growth stages; CONTAINS InterPro DOMAIN/s: Uracil-DNA glycosylase (InterPro:IPR002043), Uracil-DNA glycosylase-like (InterPro:IPR005122); BEST Arabidopsis thaliana protein match is: unknown p…	330	tr|A0A3S3MS07|A0A3S3MS07_9MAGN Uracil-DNA glycosylase	Cinnamomum micranthum f. kanehirae	Q9LIH6|UNG_ARATH Uracil-DNA glycosylase, mitochondrial	Arabidopsis thaliana	blue	NA	KAJ8647262.1	3.30868	4.3066	4.13943	4.33021	2.76543	2.23036	1.23859	1.59482	2.51962	3.39684	1.957	6.46763	1.83455	2.5582	8.32046	0.294687	0.082452	0.139355	0.285565	0.319385	0.168333	0.294712	0.155357	0.445885
C-01	KAJ8647263	519	AT4G31940	AT4G31940-a	CYP82C4	cytochrome P450, family 82, subfamily C, polypeptide 4	member of CYP82C	cytochrome P450, family 82, subfamily C, polypeptide 4 (CYP82C4); FUNCTIONS IN: electron carrier activity, monooxygenase activity, iron ion binding, oxygen binding, heme binding; INVOLVED IN: oxidation reduction; LOCATED IN: endomembrane system; EXPRESSED IN: root; CONTAINS InterPro DOMAIN/s: Cytochrome P450 (InterPro:IPR001128), Cytochrome P450, E-class, group I (InterPro:IPR002401), Cytochrome …	524	tr|A0A3S3P000|A0A3S3P000_9MAGN Cytochrome P450 82C4-like protein	Cinnamomum micranthum f. kanehirae	O49858|C82A3_SOYBN Cytochrome P450 82A3	Glycine max	NA	NA	KAJ8647263.1	0	0.071004	0	0.042058	0.187525	0.058562	0.036586	0	0.061067	0.530069	0.045205	0.081025	0.305671	0.368065	0.130974	0	0.049043	0.013905	0	0.040688	0	0.058453	0	0.005557
C-01	KAJ8647264	1103	AT2G43900	AT2G43900-a		Endonuclease/exonuclease/phosphatase family protein		Endonuclease/exonuclease/phosphatase family protein; FUNCTIONS IN: inositol-polyphosphate 5-phosphatase activity, inositol or phosphatidylinositol phosphatase activity; INVOLVED IN: biological_process unknown; LOCATED IN: CUL4 RING ubiquitin ligase complex; EXPRESSED IN: sperm cell, male gametophyte, flower, cultured cell, pollen tube; EXPRESSED DURING: L mature pollen stage, M germinated pollen …	1316	tr|A0A443NJ87|A0A443NJ87_9MAGN Type I inositol polyphosphate 5-phosphatase 12-like protein isoform X1	Cinnamomum micranthum f. kanehirae	O80560|IP5PC_ARATH Type I inositol polyphosphate 5-phosphatase 12	Arabidopsis thaliana	turquoise	NA	KAJ8647264.1	0.383138	0.323803	2.31287	1.02751	0.960141	0.860914	2.73151	3.27076	1.95747	3.47172	5.33041	0.695147	2.15978	1.26873	0.797267	2.16628	2.12711	1.82101	0.777459	0.746729	0.110719	0.893003	0.90388	0.963168
C-01	KAJ8647265	357	NA	NA						tr|A0AA38WGI6|A0AA38WGI6_9ASTR Uncharacterized protein	Centaurea solstitialis	NA		NA	NA	KAJ8647265.1	0	0	0	0	0	0	0	0	0	0	0	0	0	0	0	0	0	0	0	0	0	0	0	0
C-01	KAJ8647266	306	AT1G05630	AT1G05630-a	AT5PTASE13, 5PTASE13	Endonuclease/exonuclease/phosphatase family protein	Encodes an inositol polyphosphate 5-phosphatase with phosphatase activity toward only Ins(1,4,5)P3. Induced in response to ABA and wounding treatments. Expressed in young seedlings and flowers, while no transcripts were detectable in maturated roots, stems, and rosette leaves Modulates the development of cotyledon veins through its regulation of auxin homeostasis. Involved in blue light lightstim…	5PTASE13; CONTAINS InterPro DOMAIN/s: WD40 repeat-like-containing domain (InterPro:IPR011046), Inositol polyphosphate related phosphatase (InterPro:IPR000300), WD40 repeat (InterPro:IPR001680), WD40/YVTN repeat-like-containing domain (InterPro:IPR015943), Endonuclease/exonuclease/phosphatase (InterPro:IPR005135); BEST Arabidopsis thaliana protein match is: endonuclease/exonuclease/phosphatase fam…	1170	tr|A0A443NJ87|A0A443NJ87_9MAGN Type I inositol polyphosphate 5-phosphatase 12-like protein isoform X1	Cinnamomum micranthum f. kanehirae	Q9SYK4|IP5PD_ARATH Type I inositol polyphosphate 5-phosphatase 13	Arabidopsis thaliana	turquoise	NA	KAJ8647266.1	0	0.071015	0.886503	0.5091	0.574709	0.310527	1.09221	1.42354	1.35253	1.53076	1.88807	0.52188	0.8906	1.00736	0.419176	0.32734	1.07383	0.885786	0.424932	0.162836	0.225485	0.484604	0.141622	0.131407
C-01	KAJ8647267	360	AT1G50300	AT1G50300-a	TAF15	TBP-associated factor 15		TBP-associated factor 15 (TAF15); FUNCTIONS IN: RNA binding, nucleotide binding, zinc ion binding, nucleic acid binding; INVOLVED IN: biological_process unknown; LOCATED IN: intracellular; EXPRESSED IN: 22 plant structures; EXPRESSED DURING: 9 growth stages; CONTAINS InterPro DOMAIN/s: RNA recognition motif, RNP-1 (InterPro:IPR000504), Nucleotide-binding, alpha-beta plait (InterPro:IPR012677), Zi…	372	tr|A0A3S3M7M9|A0A3S3M7M9_9MAGN Transcription initiation factor TFIID subunit 15	Cinnamomum micranthum f. kanehirae	Q9AST1|TAF15_ARATH Transcription initiation factor TFIID subunit 15	Arabidopsis thaliana	turquoise	NA	KAJ8647267.1	15.2429	17.0238	17.0052	21.6502	23.2018	21.9861	35.8154	31.4513	31.3475	19.6412	27.2003	23.6533	19.6713	21.4644	21.3373	14.474	15.3251	16.6032	18.2673	20.7515	1.93775	12.3697	13.3624	14.5518
C-01	KAJ8647268	139	NA	NA						NA		NA		NA	NA	KAJ8647268.1	0	0	0	0	0	0	0	0	0	0	0	0	0.006515	0	0	0	0.087884	0	0.107665	0	0	0.018625	0	0.008148
C-01	KAJ8647269	158	NA	NA						tr|A0A0E0PZI6|A0A0E0PZI6_ORYRU PGG domain-containing protein	Oryza rufipogon	NA		turquoise	NA	KAJ8647269.1	0.060466	0.847256	0.502969	0.377446	0.180162	0	0.136667	0.811654	0	0.76685	1.36187	0.599341	0.285772	0.130319	0.59658	0.428863	0.188296	0.706522	0.094799	0.022011	0	0.661584	0.254863	0.983324
C-01	KAJ8647270	411	AT2G18520	AT2G18520		Tetratricopeptide repeat (TPR)-like superfamily protein		Tetratricopeptide repeat (TPR)-like superfamily protein; INVOLVED IN: biological_process unknown; LOCATED IN: membrane; EXPRESSED IN: 18 plant structures; EXPRESSED DURING: 11 growth stages; CONTAINS InterPro DOMAIN/s: Pentatricopeptide repeat (InterPro:IPR002885); BEST Arabidopsis thaliana protein match is: Tetratricopeptide repeat (TPR)-like superfamily protein (TAIR:AT4G36680.1); Has 27260 Bla…	418	tr|A0A8T1RHL7|A0A8T1RHL7_CARIL Pentatricopeptide repeat-containing protein	Carya illinoinensis	Q9ZU67|PP162_ARATH Pentatricopeptide repeat-containing protein At2g18520, mitochondrial	Arabidopsis thaliana	turquoise	NA	KAJ8647270.1	1.30225	1.16955	3.10683	2.87505	2.77225	3.21585	6.34021	6.95218	5.99409	6.87398	8.47586	4.66525	5.09689	4.28743	2.79817	2.73587	2.65341	2.35854	3.3838	2.44922	1.43607	1.63381	2.48529	2.35666
C-01	KAJ8647271	318	AT1G44835	AT1G44835		YbaK/aminoacyl-tRNA synthetase-associated domain		YbaK/aminoacyl-tRNA synthetase-associated domain; CONTAINS InterPro DOMAIN/s: YbaK/aminoacyl-tRNA synthetase-associated domain (InterPro:IPR007214); Has 1390 Blast hits to 1389 proteins in 506 species: Archae - 0; Bacteria - 937; Metazoa - 52; Fungi - 8; Plants - 40; Viruses - 0; Other Eukaryotes - 353 (source: NCBI BLink).	308	tr|A0A3S3Q4H7|A0A3S3Q4H7_9MAGN Prolyl-tRNA synthetase associated domain-containing protein 1	Cinnamomum micranthum f. kanehirae	NA		blue	NA	KAJ8647271.1	25.2241	21.0686	15.4397	21.7917	21.195	15.1398	10.3608	11.3923	10.6767	20.2351	20.7939	33.3701	23.873	18.5171	33.8391	13.2599	15.1587	12.7045	12.5301	17.6502	10.1875	11.9736	9.81196	11.7531
C-01	KAJ8647272	215	AT1G21910	AT1G21910-a	DREB26	Integrase-type DNA-binding superfamily protein	encodes a member of the DREB subfamily A-5 of ERF/AP2 transcription factor family. The protein contains one AP2 domain. There are 15 members in this subfamily including RAP2.1, RAP2.9 and RAP2.10.	Integrase-type DNA-binding superfamily protein; FUNCTIONS IN: DNA binding, sequence-specific DNA binding transcription factor activity; INVOLVED IN: regulation of transcription, DNA-dependent; LOCATED IN: nucleus, chloroplast; EXPRESSED IN: 22 plant structures; EXPRESSED DURING: 13 growth stages; CONTAINS InterPro DOMAIN/s: DNA-binding, integrase-type (InterPro:IPR016177), Pathogenesis-related tr…	230	tr|A0A3S4NKW3|A0A3S4NKW3_9MAGN Ethylene-responsive transcription factor ERF014-like protein	Cinnamomum micranthum f. kanehirae	Q9CAP4|ERF13_ARATH Ethylene-responsive transcription factor ERF013	Arabidopsis thaliana	NA	ERF	KAJ8647272.1	0	0	0.329728	0	0.076468	0.264127	0.070832	0	0.096334	0.209972	0.050786	0.041396	0.23224	0	0.217912	0.275304	0.286535	0	0	0	0	0.044837	0.379656	0.627723
C-01	KAJ8647273	327	AT1G25290	AT1G25290-a	ATRBL10, RBL10	RHOMBOID-like protein 10		RHOMBOID-like protein 10 (RBL10); FUNCTIONS IN: serine-type endopeptidase activity; INVOLVED IN: biological_process unknown; LOCATED IN: integral to membrane; EXPRESSED IN: 22 plant structures; EXPRESSED DURING: 13 growth stages; CONTAINS InterPro DOMAIN/s: Peptidase S54, rhomboid (InterPro:IPR002610); BEST Arabidopsis thaliana protein match is: RHOMBOID-like protein 5 (TAIR:AT1G52580.1); Has 500…	343	tr|A0A3S3MLG1|A0A3S3MLG1_9MAGN Peptidase S54	Cinnamomum micranthum f. kanehirae	F4ICF4|RBL10_ARATH RHOMBOID-like protein 10, chloroplastic	Arabidopsis thaliana	turquoise	NA	KAJ8647273.1	6.81086	3.85326	7.76246	6.97067	6.33439	5.0187	9.20949	8.06862	6.5941	8.40341	8.53549	8.11677	8.59275	8.82341	9.2627	5.46541	7.28937	7.97902	3.08279	2.67149	2.69063	3.10242	3.79443	3.09576
C-01	KAJ8647274	380	AT1G25290	AT1G25290-b	ATRBL10, RBL10	RHOMBOID-like protein 10		RHOMBOID-like protein 10 (RBL10); FUNCTIONS IN: serine-type endopeptidase activity; INVOLVED IN: biological_process unknown; LOCATED IN: integral to membrane; EXPRESSED IN: 22 plant structures; EXPRESSED DURING: 13 growth stages; CONTAINS InterPro DOMAIN/s: Peptidase S54, rhomboid (InterPro:IPR002610); BEST Arabidopsis thaliana protein match is: RHOMBOID-like protein 5 (TAIR:AT1G52580.1); Has 500…	343	tr|A0A3S3MLG1|A0A3S3MLG1_9MAGN Peptidase S54	Cinnamomum micranthum f. kanehirae	F4ICF4|RBL10_ARATH RHOMBOID-like protein 10, chloroplastic	Arabidopsis thaliana	blue	NA	KAJ8647274.1	16.2459	16.7563	17.2387	17.2537	17.7693	17.5054	14.327	16.0201	13.1617	14.0274	13.9893	14.926	16.3763	17.5418	14.6559	6.95296	6.73109	7.89429	5.07759	3.08488	6.52193	4.28249	5.81405	3.98896
C-01	KAJ8647275	188	AT4G08280	AT4G08280-a		Thioredoxin superfamily protein		Thioredoxin superfamily protein; FUNCTIONS IN: molecular_function unknown; INVOLVED IN: biological_process unknown; LOCATED IN: chloroplast; EXPRESSED IN: 22 plant structures; EXPRESSED DURING: 13 growth stages; CONTAINS InterPro DOMAIN/s: Glutaredoxin like (InterPro:IPR008554), Thioredoxin fold (InterPro:IPR012335), Thioredoxin-like fold (InterPro:IPR012336); Has 30201 Blast hits to 17322 protei…	126	tr|A0A3S3MLG1|A0A3S3MLG1_9MAGN Peptidase S54	Cinnamomum micranthum f. kanehirae	NA		green	NA	KAJ8647275.1	0.184131	1.26944	0.960578	0	0.288686	0.369735	0.488285	0.229625	0.098617	0.660455	0.227813	0.802241	0.396371	0.333757	2.13554	0	0	0.005579	0.628283	0.572139	0.332079	0.012022	0.016649	0
C-01	KAJ8647276	183	AT1G25290	AT1G25290-c	ATRBL10, RBL10	RHOMBOID-like protein 10		RHOMBOID-like protein 10 (RBL10); FUNCTIONS IN: serine-type endopeptidase activity; INVOLVED IN: biological_process unknown; LOCATED IN: integral to membrane; EXPRESSED IN: 22 plant structures; EXPRESSED DURING: 13 growth stages; CONTAINS InterPro DOMAIN/s: Peptidase S54, rhomboid (InterPro:IPR002610); BEST Arabidopsis thaliana protein match is: RHOMBOID-like protein 5 (TAIR:AT1G52580.1); Has 500…	343	tr|A0A3S3MLG1|A0A3S3MLG1_9MAGN Peptidase S54	Cinnamomum micranthum f. kanehirae	F4ICF4|RBL10_ARATH RHOMBOID-like protein 10, chloroplastic	Arabidopsis thaliana	green	NA	KAJ8647276.1	0.624424	0.152123	0.288313	0.215707	0.327707	0.699869	0.721842	0.274545	1.28845	0.501125	0.629829	1.86686	0.171239	0.285273	1.8839	0	0	0	1.31631	1.65985	0.596762	0	0	0
C-01	KAJ8647277	146	AT4G08280	AT4G08280-b		Thioredoxin superfamily protein		Thioredoxin superfamily protein; FUNCTIONS IN: molecular_function unknown; INVOLVED IN: biological_process unknown; LOCATED IN: chloroplast; EXPRESSED IN: 22 plant structures; EXPRESSED DURING: 13 growth stages; CONTAINS InterPro DOMAIN/s: Glutaredoxin like (InterPro:IPR008554), Thioredoxin fold (InterPro:IPR012335), Thioredoxin-like fold (InterPro:IPR012336); Has 30201 Blast hits to 17322 protei…	126	tr|A0A443NJ95|A0A443NJ95_9MAGN Glutaredoxin-like protein	Cinnamomum micranthum f. kanehirae	NA		brown	NA	KAJ8647277.1	24.9614	19.5135	8.08138	17.7642	19.7241	20.102	8.73046	8.04238	8.74135	5.82596	4.87726	13.6331	7.39415	10.658	17.101	12.2501	11.1964	12.9588	10.3055	11.0783	11.4396	12.9806	11.0327	9.63767
C-01	KAJ8647278	487	AT3G10810	AT3G10810		zinc finger (C3HC4-type RING finger) family protein		zinc finger (C3HC4-type RING finger) family protein; BEST Arabidopsis thaliana protein match is: hydroxyproline-rich glycoprotein family protein (TAIR:AT3G56590.1); Has 18036 Blast hits to 9011 proteins in 812 species: Archae - 58; Bacteria - 3529; Metazoa - 8497; Fungi - 1587; Plants - 1132; Viruses - 68; Other Eukaryotes - 3165 (source: NCBI BLink).	496	tr|A0A443NJ90|A0A443NJ90_9MAGN Mastermind-like domain-containing protein 1 isoform X1	Cinnamomum micranthum f. kanehirae	NA		turquoise	NA	KAJ8647278.1	1.75863	1.49743	6.28877	4.04436	3.9485	3.39204	5.39969	4.18872	3.5205	5.85513	13.9518	8.71668	5.93713	5.4053	9.50572	0.807948	1.81649	2.20082	1.72621	0.842257	1.65481	1.83254	1.4929	2.02602
C-01	KAJ8647279	450	AT3G51860	AT3G51860-a	CAX3, ATHCX1, CAX1-LIKE, ATCAX3	cation exchanger 3		cation exchanger 3 (CAX3); CONTAINS InterPro DOMAIN/s: Sodium/calcium exchanger membrane region (InterPro:IPR004837), Calcium/proton exchanger superfamily (InterPro:IPR004798), Calcium/proton exchanger (InterPro:IPR004713); BEST Arabidopsis thaliana protein match is: cation exchanger 1 (TAIR:AT2G38170.1); Has 3567 Blast hits to 3405 proteins in 1022 species: Archae - 24; Bacteria - 2167; Metazoa …	459	tr|A0A3S3MEW7|A0A3S3MEW7_9MAGN Vacuolar cation/proton exchanger	Cinnamomum micranthum f. kanehirae	Q93Z81|CAX3_ARATH Vacuolar cation/proton exchanger 3	Arabidopsis thaliana	red	NA	KAJ8647279.1	1.38449	2.00389	1.74369	1.79038	1.6931	2.12887	0.888364	0.613017	2.01137	1.65744	1.44416	0.570558	1.02174	2.41531	0.308471	17.7751	31.8954	28.8874	40.643	9.11581	2.11004	24.6076	13.412	11.7298
C-01	KAJ8647280	799	AT1G10780	AT1G10780-a		F-box/RNI-like superfamily protein		F-box/RNI-like superfamily protein; CONTAINS InterPro DOMAIN/s: F-box domain, cyclin-like (InterPro:IPR001810), F-box domain, Skp2-like (InterPro:IPR022364); BEST Arabidopsis thaliana protein match is: F-box/RNI-like superfamily protein (TAIR:AT1G67190.2); Has 253 Blast hits to 253 proteins in 17 species: Archae - 0; Bacteria - 0; Metazoa - 1; Fungi - 0; Plants - 251; Viruses - 0; Other Eukaryote…	418	tr|A0A443NJ96|A0A443NJ96_9MAGN F-box protein	Cinnamomum micranthum f. kanehirae	Q9SAC4|FB2_ARATH F-box protein At1g10780	Arabidopsis thaliana	blue	NA	KAJ8647280.1	2.364	1.55144	0.042184	1.64426	1.54472	1.46353	0.255771	0.289038	0.331846	0.970224	1.02965	1.44804	1.20103	0.413092	1.40758	0.108093	0.521883	0.922789	0.055627	0.101264	0	0	0	0
C-01	KAJ8647281	387	AT2G39510	AT2G39510		nodulin MtN21 /EamA-like transporter family protein		nodulin MtN21 /EamA-like transporter family protein; FUNCTIONS IN: molecular_function unknown; INVOLVED IN: biological_process unknown; LOCATED IN: endomembrane system, membrane; EXPRESSED IN: 15 plant structures; EXPRESSED DURING: 6 growth stages; CONTAINS InterPro DOMAIN/s: Protein of unknown function DUF6, transmembrane (InterPro:IPR000620); BEST Arabidopsis thaliana protein match is: nodulin …	374	tr|A0A3S3Q3D7|A0A3S3Q3D7_9MAGN WAT1-related protein	Cinnamomum micranthum f. kanehirae	O80638|WTR14_ARATH WAT1-related protein At2g39510	Arabidopsis thaliana	magenta	NA	KAJ8647281.1	1.3388	0.550844	16.3103	0.171376	0.397734	0.450521	0	0	0	0	0.047256	0	0	0	0.087634	0	0.013357	0.070271	0	0	0	0	0	0.082807
C-01	KAJ8647282	307	AT1G18340	AT1G18340-a		basal transcription factor complex subunit-related		basal transcription factor complex subunit-related; FUNCTIONS IN: general RNA polymerase II transcription factor activity; INVOLVED IN: DNA repair, regulation of transcription, DNA-dependent; LOCATED IN: core TFIIH complex; EXPRESSED IN: 17 plant structures; EXPRESSED DURING: 9 growth stages; CONTAINS InterPro DOMAIN/s: Transcription factor Tfb4 (InterPro:IPR004600); Has 359 Blast hits to 354 pro…	301	tr|A0A9Q0K086|A0A9Q0K086_9MAGN General transcription and DNA repair factor IIH subunit TFB4	Protea cynaroides	Q8LF41|TFB4_ARATH General transcription and DNA repair factor IIH subunit TFB4	Arabidopsis thaliana	green	NA	KAJ8647282.1	12.1741	11.951	16.002	12.6727	13.2297	12.1746	15.5767	15.466	10.9966	10.7977	12.945	25.8282	14.0929	13.2763	23.3943	10.1473	9.07618	12.5793	14.5752	9.63128	10.2717	8.13291	11.673	11.1462
C-01	KAJ8647283	441	AT2G03200	AT2G03200-a		Eukaryotic aspartyl protease family protein		Eukaryotic aspartyl protease family protein; FUNCTIONS IN: aspartic-type endopeptidase activity; INVOLVED IN: proteolysis; LOCATED IN: endomembrane system; EXPRESSED IN: 10 plant structures; EXPRESSED DURING: 4 anthesis, C globular stage, petal differentiation and expansion stage; CONTAINS InterPro DOMAIN/s: Peptidase aspartic (InterPro:IPR021109), Peptidase aspartic, catalytic (InterPro:IPR00900…	461	tr|A0A443NJ65|A0A443NJ65_9MAGN Aspartic proteinase nepenthesin-2	Cinnamomum micranthum f. kanehirae	Q766C3|NEP1_NEPGR Aspartic proteinase nepenthesin-1	Nepenthes gracilis	black	NA	KAJ8647283.1	0.223303	0.12029	0	0.057477	0.069187	0.020307	4.87736	3.68927	4.6621	1.22591	0.894978	0.249605	1.05755	0.353953	0.303375	0.85661	1.5871	1.20364	0	0.594658	0.231233	0.34089	0.718345	0.785139
C-01	KAJ8647284	137	AT2G35585	AT2G35585		unknown protein; BEST Arabidopsis thaliana protein match is: unknown protein (TAIR:AT1G31940); Has 67 Blast hits to 67 proteins in 17 species: Archae - 0; Bacteria - 0; Metazoa - 0; Fungi - 0; Plants - 67; Viruses - 0; Other Eukaryotes - 0 (source: NCBI BLink).		unknown protein; BEST Arabidopsis thaliana protein match is: unknown protein (TAIR:AT1G31940.1); Has 67 Blast hits to 67 proteins in 17 species: Archae - 0; Bacteria - 0; Metazoa - 0; Fungi - 0; Plants - 67; Viruses - 0; Other Eukaryotes - 0 (source: NCBI BLink).	156	tr|A0A3S3M100|A0A3S3M100_9MAGN Uncharacterized protein	Cinnamomum micranthum f. kanehirae	NA		blue	NA	KAJ8647284.1	3.4198	3.51972	0.647168	3.0858	3.10866	2.88441	1.63345	2.30492	2.49472	4.765	1.53305	4.71608	6.43046	3.51537	5.89849	0	0.036203	0.197301	0.470384	0.024784	0	0.013496	0.098994	0.176336
C-01	KAJ8647285	152	AT4G38490	AT4G38490		unknown protein; Has 30201 Blast hits to 17322 proteins in 780 species: Archae - 12; Bacteria - 1396; Metazoa - 17338; Fungi - 3422; Plants - 5037; Viruses - 0; Other Eukaryotes - 2996 (source: NCBI BLink).		unknown protein; Has 30201 Blast hits to 17322 proteins in 780 species: Archae - 12; Bacteria - 1396; Metazoa - 17338; Fungi - 3422; Plants - 5037; Viruses - 0; Other Eukaryotes - 2996 (source: NCBI BLink).	153	tr|A0A1U8B5L6|A0A1U8B5L6_NELNU Uncharacterized protein LOC104607241 isoform X1	Nelumbo nucifera	NA		blue	NA	KAJ8647285.1	17.0748	13.7257	15.7057	15.3316	15.1487	19.1744	22.6391	14.7492	15.008	20.1253	22.3509	23.756	23.7932	23.8894	18.0806	10.9598	10.1737	7.5936	17.567	15.5557	12.1222	11.0638	11.4782	11.225
C-01	KAJ8647286	96	AT3G43120	AT3G43120-a		SAUR-like auxin-responsive protein family		SAUR-like auxin-responsive protein family ; CONTAINS InterPro DOMAIN/s: Auxin responsive SAUR protein (InterPro:IPR003676); BEST Arabidopsis thaliana protein match is: SAUR-like auxin-responsive protein family (TAIR:AT5G20810.1); Has 1460 Blast hits to 1446 proteins in 27 species: Archae - 0; Bacteria - 0; Metazoa - 0; Fungi - 0; Plants - 1459; Viruses - 0; Other Eukaryotes - 1 (source: NCBI BLin…	160	tr|A0A3S3MS26|A0A3S3MS26_9MAGN Auxin-responsive protein SAUR32-like protein	Cinnamomum micranthum f. kanehirae	NA		NA	NA	KAJ8647286.1	0	0	0	0	0.529362	0	0.187446	0	0	0	0	0	0	0.320606	0	0	0	0	0	0	0	0	0	0
C-01	KAJ8647287	426	AT5G08710	AT5G08710		Regulator of chromosome condensation (RCC1) family protein		Regulator of chromosome condensation (RCC1) family protein; CONTAINS InterPro DOMAIN/s: Regulator of chromosome condensation/beta-lactamase-inhibitor protein II (InterPro:IPR009091), Regulator of chromosome condensation, RCC1 (InterPro:IPR000408); BEST Arabidopsis thaliana protein match is: Regulator of chromosome condensation (RCC1) family protein (TAIR:AT5G63860.1); Has 22297 Blast hits to 6326…	434	tr|A0A3S3P020|A0A3S3P020_9MAGN Putative E3 ubiquitin-protein ligase HERC4 isoform X1	Cinnamomum micranthum f. kanehirae	Q9FJG9|RUG3_ARATH RCC1 domain-containing protein RUG3, mitochondrial	Arabidopsis thaliana	turquoise	NA	KAJ8647287.1	8.94441	5.67258	8.96341	6.23208	7.10566	3.83064	11.4801	13.8563	13.0954	7.54087	11.3177	10.2303	6.56358	8.02463	14.1643	7.11761	8.77803	8.02346	6.28255	6.17643	3.11523	5.93257	7.83095	5.84981
C-01	KAJ8647288	88	NA	NA						NA		NA		NA	NA	KAJ8647288.1	1.55053	0.536549	0	0.425686	0.506283	0	0.054811	0	0	0.112602	0	0.213052	0	0.043629	0.297102	0.013697	0	0	0	0	0	0.449502	0.215586	0.046567
C-01	KAJ8647289	75	NA	NA						NA		NA		NA	NA	KAJ8647289.1	0	0	0	0	0	0	0	0	0	0	0	0	0	0	0	0	0	0	0	0	0	0	0	0
C-01	KAJ8647290	395	AT1G77810	AT1G77810-a		Galactosyltransferase family protein		Galactosyltransferase family protein; FUNCTIONS IN: transferase activity, transferring glycosyl groups, beta-1,3-galactosyltransferase activity; INVOLVED IN: protein amino acid glycosylation; LOCATED IN: Golgi apparatus; EXPRESSED IN: 20 plant structures; EXPRESSED DURING: 13 growth stages; CONTAINS InterPro DOMAIN/s: Glycosyl transferase, family 31 (InterPro:IPR002659); BEST Arabidopsis thaliana…	393	tr|A0A3S3M7P5|A0A3S3M7P5_9MAGN Hexosyltransferase	Cinnamomum micranthum f. kanehirae	Q6NQB7|B3GT7_ARATH Beta-1,3-galactosyltransferase 7	Arabidopsis thaliana	turquoise	NA	KAJ8647290.1	18.0575	13.8667	11.8296	15.1317	14.9194	15.8049	27.6657	24.713	22.4449	24.7356	28.5507	28.38	26.1569	24.1672	22.9101	15.6492	17.8431	18.7045	7.66371	6.96459	4.21985	8.06018	10.0147	9.92229
C-01	KAJ8647291	401	AT1G68150	AT1G68150-a	WRKY9, ATWRKY9	WRKY DNA-binding protein 9	member of WRKY Transcription Factor; Group II-b	WRKY DNA-binding protein 9 (WRKY9); CONTAINS InterPro DOMAIN/s: DNA-binding WRKY (InterPro:IPR003657); BEST Arabidopsis thaliana protein match is: WRKY DNA-binding protein 72 (TAIR:AT5G15130.1); Has 6485 Blast hits to 5077 proteins in 398 species: Archae - 3; Bacteria - 121; Metazoa - 1108; Fungi - 186; Plants - 3539; Viruses - 39; Other Eukaryotes - 1489 (source: NCBI BLink).	374	tr|A0A3S3N0N8|A0A3S3N0N8_9MAGN Putative WRKY transcription factor 9	Cinnamomum micranthum f. kanehirae	Q9C9F0|WRKY9_ARATH Probable WRKY transcription factor 9	Arabidopsis thaliana	NA	WRKY	KAJ8647291.1	0	0	0	0.025095	0	0	0	0	0	0	0.320441	0	0	1e-06	0.223708	0	0	0	0	0	0	0	0	0
C-01	KAJ8647292	781	AT3G18020	AT3G18020		Pentatricopeptide repeat (PPR) superfamily protein		Pentatricopeptide repeat (PPR) superfamily protein; CONTAINS InterPro DOMAIN/s: Pentatricopeptide repeat (InterPro:IPR002885); BEST Arabidopsis thaliana protein match is: rna processing factor 2 (TAIR:AT1G62670.1); Has 37088 Blast hits to 10596 proteins in 228 species: Archae - 2; Bacteria - 22; Metazoa - 80; Fungi - 314; Plants - 35806; Viruses - 0; Other Eukaryotes - 864 (source: NCBI BLink).	688	tr|A0A3S3Q4I6|A0A3S3Q4I6_9MAGN Pentatricopeptide repeat-containing protein	Cinnamomum micranthum f. kanehirae	Q9LSK8|PP240_ARATH Pentatricopeptide repeat-containing protein At3g18020	Arabidopsis thaliana	turquoise	NA	KAJ8647292.1	0.161976	0.491308	0.173317	1.10671	1.52747	1.10388	0.85881	1.32316	0.528332	1.6724	2.15669	0.68009	2.46992	1.1596	0.212854	0.694032	0.714881	0.684894	0.283906	0.064334	0.139746	0.494005	0.496853	0.265574
C-01	KAJ8647293	337	AT1G68140	AT1G68140-a		Protein of unknown function (DUF1644)		Protein of unknown function (DUF1644); CONTAINS InterPro DOMAIN/s: Protein of unknown function DUF1644 (InterPro:IPR012866); BEST Arabidopsis thaliana protein match is: Protein of unknown function (DUF1644) (TAIR:AT4G08460.3); Has 266 Blast hits to 248 proteins in 14 species: Archae - 0; Bacteria - 0; Metazoa - 0; Fungi - 0; Plants - 266; Viruses - 0; Other Eukaryotes - 0 (source: NCBI BLink).	334	tr|A0A443NJA7|A0A443NJA7_9MAGN Zinc finger protein	Cinnamomum micranthum f. kanehirae	NA		turquoise	NA	KAJ8647293.1	18.905	14.9461	13.8079	13.4743	14.3854	12.6956	18.1872	17.2673	19.3903	10.3192	17.0311	11.9573	16.9351	16.9813	11.3806	10.6118	7.43882	8.74292	8.05961	8.59876	2.80591	11.175	8.93819	8.71964
C-01	KAJ8647294	439	AT3G58970	AT3G58970-a	MGT6, MRS2-4	magnesium transporter 6	Transmembrane magnesium transporter. One of nine family members.	magnesium transporter 6 (MGT6); FUNCTIONS IN: magnesium ion transmembrane transporter activity, metal ion transmembrane transporter activity; INVOLVED IN: transmembrane transport, metal ion transport; LOCATED IN: plasma membrane, membrane; EXPRESSED IN: 28 plant structures; EXPRESSED DURING: 13 growth stages; CONTAINS InterPro DOMAIN/s: Mg2+ transporter protein, CorA-like (InterPro:IPR002523); BE…	436	tr|A0A6I9S4C7|A0A6I9S4C7_ELAGV Magnesium transporter	Elaeis guineensis var. tenera	Q93ZD7|MRS24_ARATH Magnesium transporter MRS2-4	Arabidopsis thaliana	blue	NA	KAJ8647294.1	29.4782	27.4937	28.3176	22.6454	25.2241	24.1334	24.8132	27.5819	24.1906	24.7008	24.612	32.1745	33.2773	26.5644	26.2701	19.8157	16.3331	16.098	14.4533	22.6168	18.5697	14.0607	16.8414	15.6827
C-01	KAJ8647295	2236	AT4G22970	AT4G22970	RSW4, AESP, ESP	homolog of separase	Encodes a separase (ESP), homologous to human and mouse separase protein. Separase is a capase family protease required for the release of sister chromatid cohesion during meiosis and mitosis. Arabidopsis separase contains a predicted 2Fe2S-ferredoxin domain that is not present in the proteins of other organisms. Also contains a putative EF-hand calcium binding domain. Mutant seeds exhibited embr…	homolog of separase (ESP); FUNCTIONS IN: peptidase activity; INVOLVED IN: in 6 processes; LOCATED IN: nucleus; EXPRESSED IN: 16 plant structures; EXPRESSED DURING: 7 growth stages; CONTAINS InterPro DOMAIN/s: Peptidase C50, separase (InterPro:IPR005314); BEST Arabidopsis thaliana protein match is: unknown protein (TAIR:AT5G28550.1); Has 401 Blast hits to 372 proteins in 177 species: Archae - 0; B…	2180	tr|A0A443NJB0|A0A443NJB0_9MAGN separase	Cinnamomum micranthum f. kanehirae	Q5IBC5|ESP1_ARATH Separase	Arabidopsis thaliana	NA	NA	KAJ8647295.1	0.488001	0.205546	0.371591	0.723413	0.5695	0.53802	0.302112	0.243331	0.195757	0.768306	1.08787	1.15805	1.01103	0.268478	1.03904	0.30743	0.266808	0.251038	0.464533	0.590451	0.305644	0.676037	0.573546	0.529098
C-01	KAJ8647296	429	AT2G01070	AT2G01070-a		Lung seven transmembrane receptor family protein		Lung seven transmembrane receptor family protein; FUNCTIONS IN: molecular_function unknown; INVOLVED IN: biological_process unknown; LOCATED IN: endomembrane system, integral to membrane; EXPRESSED IN: 22 plant structures; EXPRESSED DURING: 13 growth stages; CONTAINS InterPro DOMAIN/s: Transmembrane receptor, eukaryota (InterPro:IPR009637); BEST Arabidopsis thaliana protein match is: Lung seven t…	496	tr|A0A3S4NKX9|A0A3S4NKX9_9MAGN Transmembrane protein 87B	Cinnamomum micranthum f. kanehirae	NA		lightcyan	NA	KAJ8647296.1	4.24826	2.76521	1.31365	5.50001	5.46244	4.90189	4.36657	3.77868	4.39522	9.33848	9.41719	9.78482	10.2134	5.28876	10.0687	12.5526	11.0579	11.8399	4.46914	5.43469	0.175868	9.36008	11.4557	10.7873
C-01	KAJ8647297	267	AT1G13700	AT1G13700-a	PGL1	6-phosphogluconolactonase 1		6-phosphogluconolactonase 1 (PGL1); FUNCTIONS IN: 6-phosphogluconolactonase activity, catalytic activity; INVOLVED IN: pentose-phosphate shunt, carbohydrate metabolic process; LOCATED IN: cellular_component unknown; EXPRESSED IN: 11 plant structures; EXPRESSED DURING: LP.06 six leaves visible, LP.04 four leaves visible, 4 anthesis, petal differentiation and expansion stage; CONTAINS InterPro DOMA…	268	tr|A0A3S3MLG7|A0A3S3MLG7_9MAGN Probable 6-phosphogluconolactonase	Cinnamomum micranthum f. kanehirae	A2XI04|6PGL1_ORYSI Probable 6-phosphogluconolactonase 1	Oryza sativa subsp. indica	black	NA	KAJ8647297.1	0	0.446506	1.77917	0.847233	1.00556	0.747064	0.673808	0	0.849651	0.865654	0.568958	0.265094	0.721644	1.24523	0.77936	5.66216	3.91573	4.70387	0	0.323204	0	0.996139	1.16204	1.26978
C-01	KAJ8647298	234	AT1G11400	AT1G11400-a	PYM	partner of Y14-MAGO	The PYM gene encodes a protein capable of interacting with MAGO, and Y14, whose orthologs form part of the exon junction complex in animal cells. In vitro binding assays indicate that PYM can bind to MAGO and Y14 either individually, or when they are together. But, MAGO-Y14-PYM ternary complexes are difficult to detect in vivo in Arabidopsis based on pull-down experiments. However there is some e…	partner of Y14-MAGO (PYM); CONTAINS InterPro DOMAIN/s: Exon junction complex, Pym (InterPro:IPR015362); Has 344 Blast hits to 344 proteins in 136 species: Archae - 0; Bacteria - 3; Metazoa - 157; Fungi - 114; Plants - 46; Viruses - 0; Other Eukaryotes - 24 (source: NCBI BLink).	204	tr|A0A443NJ75|A0A443NJ75_9MAGN Partner of Y14 and mago-like protein	Cinnamomum micranthum f. kanehirae	Q9LPZ4|PYM1_ARATH Partner of Y14 and mago	Arabidopsis thaliana	blue	NA	KAJ8647298.1	14.5143	12.2794	10.8146	17.7075	17.7773	17.9946	10.1596	8.36513	11.2609	15.6402	12.1008	15.9826	16.1406	12.1498	18.4229	10.5227	10.2052	9.89601	7.21718	9.31241	5.03635	8.09846	10.7699	9.35992
C-01	KAJ8647299	890	AT1G77760	AT1G77760-a	NIA1, GNR1, NR1	nitrate reductase 1	Encodes the cytosolic minor isoform of nitrate reductase (NR). Involved in the first step of nitrate assimilation, it contributes about 15% of the nitrate reductase activity in shoots. Similar to molybdopterin oxidoreductases at the N-terminus, and to FAD/NAD-binding cytochrome reductases at the C-terminus. Cofactors: FAD, heme iron (cytochrome B-557), and molybdenum-pterin.	nitrate reductase 1 (NIA1); FUNCTIONS IN: nitrate reductase activity, protein binding; INVOLVED IN: nitric oxide biosynthetic process, nitrate assimilation, response to light stimulus; LOCATED IN: cytosol; EXPRESSED IN: 24 plant structures; EXPRESSED DURING: 13 growth stages; CONTAINS InterPro DOMAIN/s: Cytochrome b5, heme-binding site (InterPro:IPR018506), Nitrate reductase NADH dependent (Inter…	917	tr|A0A3S3MEY1|A0A3S3MEY1_9MAGN Nitrate reductase NADH-like protein	Cinnamomum micranthum f. kanehirae	P27783|NIA_BETPN Nitrate reductase [NAD(P)H]	Betula pendula	turquoise	NA	KAJ8647299.1	3.4722	2.03103	0.759538	0.702358	0.681512	0.986913	2.53295	2.27444	2.45657	4.50198	20.2786	1.70852	9.94305	15.0175	32.9994	0.132668	0.046072	0.194086	0.249728	0	0	0	0	0
C-01	KAJ8647300	401	AT3G29810	AT3G29810-a	COBL2	COBRA-like protein 2 precursor		COBRA-like protein 2 precursor (COBL2); FUNCTIONS IN: molecular_function unknown; INVOLVED IN: biological_process unknown; LOCATED IN: anchored to plasma membrane, anchored to membrane; EXPRESSED IN: 24 plant structures; EXPRESSED DURING: 13 growth stages; CONTAINS InterPro DOMAIN/s: Glycosyl-phosphatidyl inositol-anchored, plant (InterPro:IPR006918), COBRA-like (InterPro:IPR017391); BEST Arabido…	441	tr|A0A443NJ78|A0A443NJ78_9MAGN COBRA-like protein	Cinnamomum micranthum f. kanehirae	Q8L8Q7|COBL2_ARATH COBRA-like protein 2	Arabidopsis thaliana	blue	NA	KAJ8647300.1	2.4294	1.73424	0.345794	1.30604	1.53407	1.51228	0.389304	0.47207	0.451933	0.805621	4.08733	0.614832	0.705298	1.82609	2.25946	0	0	0	0	0	0	0	0	0
C-01	KAJ8647301	790	AT4G08180	AT4G08180-a	ORP1C	OSBP(oxysterol binding protein)-related protein 1C		OSBP(oxysterol binding protein)-related protein 1C (ORP1C); FUNCTIONS IN: phosphoinositide binding, oxysterol binding; INVOLVED IN: steroid metabolic process, signal transduction; LOCATED IN: cellular_component unknown; EXPRESSED IN: 25 plant structures; EXPRESSED DURING: 15 growth stages; CONTAINS InterPro DOMAIN/s: Pleckstrin homology-type (InterPro:IPR011993), Oxysterol-binding protein (InterP…	814	tr|A0A443NJB9|A0A443NJB9_9MAGN Oxysterol-binding protein	Cinnamomum micranthum f. kanehirae	Q8L751|ORP1C_ARATH Oxysterol-binding protein-related protein 1C	Arabidopsis thaliana	turquoise	NA	KAJ8647301.1	0.635447	0.225477	0.82163	0.404443	0.441084	0.244565	0.485293	0.289055	0.553801	0.384416	1.25538	1.83386	0.809973	0.82956	1.03785	0	0.014141	0.083221	0.020077	0.090098	0	0.07139	0.065833	0.06547
C-01	KAJ8647302	777	AT1G77740	AT1G77740-a	PIP5K2	phosphatidylinositol-4-phosphate 5-kinase 2	Encodes PIP5K2, a phosphatidylinositol-4-phosphate 5-kinase (PtdIns(4)P 5-kinase 2; or PIP5K2).	phosphatidylinositol-4-phosphate 5-kinase 2 (PIP5K2); CONTAINS InterPro DOMAIN/s: Phosphatidylinositol-4-phosphate 5-kinase, core, subgroup (InterPro:IPR016034), Phosphatidylinositol-4-phosphate 5-kinase, plant (InterPro:IPR017163), MORN motif (InterPro:IPR003409), Phosphatidylinositol-4-phosphate 5-kinase, core (InterPro:IPR002498); BEST Arabidopsis thaliana protein match is: phosphatidylinosito…	754	tr|A0A443NJA9|A0A443NJA9_9MAGN Phosphatidylinositol 4-phosphate 5-kinase	Cinnamomum micranthum f. kanehirae	Q8L796|PI5K2_ARATH Phosphatidylinositol 4-phosphate 5-kinase 2	Arabidopsis thaliana	turquoise	NA	KAJ8647302.1	9.45538	7.64847	8.46968	12.5896	10.4266	11.0983	13.9477	16.6235	14.7992	31.9921	27.4819	11.0396	29.5903	12.4338	7.40067	2.48616	5.06016	4.95314	6.59555	2.71544	2.4624	3.24164	2.20307	2.70707
C-01	KAJ8647303	642	AT2G41310	AT2G41310	ATRR3, ARR8, RR3	response regulator 3	Encodes an A- type response Regulator that is primarily expressed in the root and is involved in cytokinin-mediated signalling.	response regulator 3 (RR3); CONTAINS InterPro DOMAIN/s: CheY-like (InterPro:IPR011006), Signal transduction response regulator, receiver domain (InterPro:IPR001789); BEST Arabidopsis thaliana protein match is: response regulator 9 (TAIR:AT3G57040.1); Has 36974 Blast hits to 36596 proteins in 2486 species: Archae - 189; Bacteria - 32197; Metazoa - 9; Fungi - 371; Plants - 1334; Viruses - 4; Other …	225	tr|A0A3S3Q3E6|A0A3S3Q3E6_9MAGN Two-component response regulator ORR9	Cinnamomum micranthum f. kanehirae	Q4GZK7|ORR4_ORYSI Two-component response regulator ORR4	Oryza sativa subsp. indica	turquoise	NA	KAJ8647303.1	0	0.028984	0.07775	0.164738	0.089691	0.01141	1.70812	1.55641	1.72495	0.477694	0.313576	0.093987	0.924451	0.254041	0.060488	0.053143	0.030558	0.037483	0.294069	0	0	0.022245	0.097159	0
C-01	KAJ8647304	540	AT3G52990	AT3G52990-a		Pyruvate kinase family protein		Pyruvate kinase family protein; FUNCTIONS IN: pyruvate kinase activity, potassium ion binding, magnesium ion binding, catalytic activity; INVOLVED IN: response to cadmium ion, glycolysis; LOCATED IN: membrane; EXPRESSED IN: guard cell, cultured cell, leaf; EXPRESSED DURING: seedling growth; CONTAINS InterPro DOMAIN/s: Pyruvate/Phosphoenolpyruvate kinase, catalytic core (InterPro:IPR015813), Pyruv…	527	tr|A0A443NJB3|A0A443NJB3_9MAGN Pyruvate kinase	Cinnamomum micranthum f. kanehirae	Q2RAK2|KPYC1_ORYSJ Pyruvate kinase 1, cytosolic	Oryza sativa subsp. japonica	blue	NA	KAJ8647304.1	36.0162	23.1291	6.32875	24.4422	25.1514	19.8557	14.6529	17.6438	13.9042	66.7191	54.7164	59.6077	66.3915	35.9589	77.7738	14.4921	16.7467	13.5046	21.8863	22.5543	15.667	5.59503	1.33615	1.37099
C-01	KAJ8647305	278	AT2G38820	AT2G38820-a		Protein of unknown function (DUF506)		Protein of unknown function (DUF506) ; CONTAINS InterPro DOMAIN/s: Protein of unknown function DUF506, plant (InterPro:IPR006502); BEST Arabidopsis thaliana protein match is: Protein of unknown function (DUF506) (TAIR:AT3G22970.1); Has 400 Blast hits to 398 proteins in 24 species: Archae - 0; Bacteria - 0; Metazoa - 0; Fungi - 0; Plants - 398; Viruses - 0; Other Eukaryotes - 2 (source: NCBI BLink…	310	tr|A0A443NJC0|A0A443NJC0_9MAGN DUF506 domain-containing protein	Cinnamomum micranthum f. kanehirae	NA		blue	NA	KAJ8647305.1	69.8184	79.2975	61.7976	104.457	101.345	94.6592	48.3677	44.6072	46.0675	65.9854	51.0971	50.567	83.1584	86.0904	35.781	5.97484	8.19073	7.10947	3.63241	4.7845	0.771468	1.58169	5.69314	5.88749
C-01	KAJ8647306	282	NA	NA						tr|A0A3S3NFH0|A0A3S3NFH0_9MAGN Uncharacterized protein	Cinnamomum micranthum f. kanehirae	NA		NA	NA	KAJ8647306.1	0	0	0	0	0	0	0	0	0.041468	0	0	0	0.152061	0	0	0	0.065609	0	0.09939	0	0	0.065548	0	0.029558
C-01	KAJ8647307	388	AT1G49780	AT1G49780-a	PUB26	plant U-box 26		plant U-box 26 (PUB26); FUNCTIONS IN: ubiquitin-protein ligase activity, binding; INVOLVED IN: protein ubiquitination; LOCATED IN: ubiquitin ligase complex; EXPRESSED IN: 21 plant structures; EXPRESSED DURING: 12 growth stages; CONTAINS InterPro DOMAIN/s: U box domain (InterPro:IPR003613), Armadillo-like helical (InterPro:IPR011989), Armadillo-type fold (InterPro:IPR016024); BEST Arabidopsis thal…	421	tr|A0A3S3MS39|A0A3S3MS39_9MAGN U-box domain-containing protein	Cinnamomum micranthum f. kanehirae	Q9FXA4|PUB26_ARATH U-box domain-containing protein 26	Arabidopsis thaliana	NA	NA	KAJ8647307.1	0	0	0	0.07411	0.040861	0	0.189814	0.08521	0.162629	0.075746	0.215127	0.185408	0.188425	0.025227	0.336091	0	0.020799	0.052277	0.077958	0.105201	0	0.150433	0.089967	0.055128
C-01	KAJ8647308	133	AT1G43900	AT1G43900		Protein phosphatase 2C family protein		Protein phosphatase 2C family protein; FUNCTIONS IN: protein serine/threonine phosphatase activity, catalytic activity; INVOLVED IN: protein amino acid dephosphorylation; LOCATED IN: protein serine/threonine phosphatase complex; EXPRESSED IN: 23 plant structures; EXPRESSED DURING: 13 growth stages; CONTAINS InterPro DOMAIN/s: Protein phosphatase 2C, manganese/magnesium aspartate binding site (Int…	371	tr|A0A3S3P032|A0A3S3P032_9MAGN protein-serine/threonine phosphatase	Cinnamomum micranthum f. kanehirae	Q8VZN9|P2C11_ARATH Probable protein phosphatase 2C 11	Arabidopsis thaliana	brown	NA	KAJ8647308.1	49.7742	44.4439	14.1881	37.4141	36.108	34.9183	21.7138	20.4529	13.7622	21.2632	29.5559	29.6099	27.2949	20.5739	31.3894	20.0444	15.2058	16.1796	20.8975	35.161	13.2386	25.7623	25.2788	28.8738
C-01	KAJ8647309	231	NA	NA						tr|A0A3S3M7R0|A0A3S3M7R0_9MAGN Uncharacterized protein	Cinnamomum micranthum f. kanehirae	NA		blue	NA	KAJ8647309.1	10.6871	10.1444	3.59849	9.6464	11.5932	9.21904	8.33225	8.2695	8.03664	8.11096	6.11599	14.6828	11.2038	9.82063	15.0193	3.88646	6.60361	5.28234	5.35829	5.36304	15.9798	3.73448	5.14463	3.88141
C-01	KAJ8647310	382	AT1G21430	AT1G21430-a	YUC11	Flavin-binding monooxygenase family protein		YUC11; FUNCTIONS IN: NADP or NADPH binding, oxidoreductase activity, monooxygenase activity, FAD binding, flavin-containing monooxygenase activity; INVOLVED IN: regulation of anatomical structure morphogenesis; LOCATED IN: membrane; EXPRESSED IN: leaf; CONTAINS InterPro DOMAIN/s: Pyridine nucleotide-disulphide oxidoreductase, class-II (InterPro:IPR000103), FAD-dependent pyridine nucleotide-disulp…	391	tr|A0A443NJ85|A0A443NJ85_9MAGN Flavin-containing monooxygenase	Cinnamomum micranthum f. kanehirae	Q9LPL3|YUC11_ARATH Probable indole-3-pyruvate monooxygenase YUCCA11	Arabidopsis thaliana	NA	NA	KAJ8647310.1	0.133337	0.680941	0	0.002884	0.031668	0	0	0	0	0	0	0	0	0	0	0	0	0	0	0	0	0.02587	0	0
C-01	KAJ8647311	151	AT1G48910	AT1G48910-a	YUC10	Flavin-containing monooxygenase family protein		YUC10; FUNCTIONS IN: NADP or NADPH binding, oxidoreductase activity, monooxygenase activity, FAD binding, flavin-containing monooxygenase activity; INVOLVED IN: regulation of anatomical structure morphogenesis; LOCATED IN: cellular_component unknown; EXPRESSED IN: sperm cell; CONTAINS InterPro DOMAIN/s: Pyridine nucleotide-disulphide oxidoreductase, class-II (InterPro:IPR000103), FAD-dependent py…	383	tr|A0A443NJ85|A0A443NJ85_9MAGN Flavin-containing monooxygenase	Cinnamomum micranthum f. kanehirae	Q9FVQ0|YUC10_ARATH Probable indole-3-pyruvate monooxygenase YUCCA10	Arabidopsis thaliana	NA	NA	KAJ8647311.1	0	0	0	0	0	0	0	0	0	0	0	0	0	0	0	0	0	0	0	0	0	0	0	0
C-01	KAJ8647312	382	AT1G21430	AT1G21430-b	YUC11	Flavin-binding monooxygenase family protein		YUC11; FUNCTIONS IN: NADP or NADPH binding, oxidoreductase activity, monooxygenase activity, FAD binding, flavin-containing monooxygenase activity; INVOLVED IN: regulation of anatomical structure morphogenesis; LOCATED IN: membrane; EXPRESSED IN: leaf; CONTAINS InterPro DOMAIN/s: Pyridine nucleotide-disulphide oxidoreductase, class-II (InterPro:IPR000103), FAD-dependent pyridine nucleotide-disulp…	391	tr|A0A443NJ85|A0A443NJ85_9MAGN Flavin-containing monooxygenase	Cinnamomum micranthum f. kanehirae	Q9LPL3|YUC11_ARATH Probable indole-3-pyruvate monooxygenase YUCCA11	Arabidopsis thaliana	NA	NA	KAJ8647312.1	0.275789	0.188398	0	0	0	0.186199	0	0	0	0	0	0	0	0	0	0	0	0	0	0	0	0	0	0
C-01	KAJ8647313	263	AT4G33440	AT4G33440-a		Pectin lyase-like superfamily protein		Pectin lyase-like superfamily protein; FUNCTIONS IN: polygalacturonase activity; INVOLVED IN: carbohydrate metabolic process; LOCATED IN: endomembrane system; EXPRESSED IN: 16 plant structures; EXPRESSED DURING: 9 growth stages; CONTAINS InterPro DOMAIN/s: Pectin lyase fold/virulence factor (InterPro:IPR011050), Glycoside hydrolase, family 28 (InterPro:IPR000743), Pectin lyase fold (InterPro:IPR0…	475	tr|A0A3S3N0Q1|A0A3S3N0Q1_9MAGN Putative polygalacturonase	Cinnamomum micranthum f. kanehirae	A7PZL3|PGLR_VITVI Probable polygalacturonase	Vitis vinifera	brown	NA	KAJ8647313.1	1.77502	1.49007	0.393802	2.1098	1.60371	2.91368	0.094741	0	0	0.312498	0.204794	1.55022	0.013348	0	0.411004	0	0	0	0	0	0	0	0	0
C-01	KAJ8647314	110	AT4G33440	AT4G33440-b		Pectin lyase-like superfamily protein		Pectin lyase-like superfamily protein; FUNCTIONS IN: polygalacturonase activity; INVOLVED IN: carbohydrate metabolic process; LOCATED IN: endomembrane system; EXPRESSED IN: 16 plant structures; EXPRESSED DURING: 9 growth stages; CONTAINS InterPro DOMAIN/s: Pectin lyase fold/virulence factor (InterPro:IPR011050), Glycoside hydrolase, family 28 (InterPro:IPR000743), Pectin lyase fold (InterPro:IPR0…	475	tr|A0A3S3N0Q1|A0A3S3N0Q1_9MAGN Putative polygalacturonase	Cinnamomum micranthum f. kanehirae	NA		brown	NA	KAJ8647314.1	1.042	0.363356	0	1.16757	1.80369	3.21901	0.124651	0	0.066633	0	0.353661	0.171452	0.184879	0.221337	0.2225	0	0	0	0	0	0	0	0	0
C-01	KAJ8647315	382	AT1G48910	AT1G48910-b	YUC10	Flavin-containing monooxygenase family protein		YUC10; FUNCTIONS IN: NADP or NADPH binding, oxidoreductase activity, monooxygenase activity, FAD binding, flavin-containing monooxygenase activity; INVOLVED IN: regulation of anatomical structure morphogenesis; LOCATED IN: cellular_component unknown; EXPRESSED IN: sperm cell; CONTAINS InterPro DOMAIN/s: Pyridine nucleotide-disulphide oxidoreductase, class-II (InterPro:IPR000103), FAD-dependent py…	383	tr|A0A443NJ85|A0A443NJ85_9MAGN Flavin-containing monooxygenase	Cinnamomum micranthum f. kanehirae	Q9FVQ0|YUC10_ARATH Probable indole-3-pyruvate monooxygenase YUCCA10	Arabidopsis thaliana	brown	NA	KAJ8647315.1	0.965811	2.20479	0	0.098727	0.039336	0	0	0	0	0	0	0.054504	0	0	0	0	0	0	0	0	0	0	0	0
C-01	KAJ8647316	382	AT1G48910	AT1G48910-c	YUC10	Flavin-containing monooxygenase family protein		YUC10; FUNCTIONS IN: NADP or NADPH binding, oxidoreductase activity, monooxygenase activity, FAD binding, flavin-containing monooxygenase activity; INVOLVED IN: regulation of anatomical structure morphogenesis; LOCATED IN: cellular_component unknown; EXPRESSED IN: sperm cell; CONTAINS InterPro DOMAIN/s: Pyridine nucleotide-disulphide oxidoreductase, class-II (InterPro:IPR000103), FAD-dependent py…	383	tr|A0A443NJ85|A0A443NJ85_9MAGN Flavin-containing monooxygenase	Cinnamomum micranthum f. kanehirae	Q9FVQ0|YUC10_ARATH Probable indole-3-pyruvate monooxygenase YUCCA10	Arabidopsis thaliana	brown	NA	KAJ8647316.1	1.5329	2.07403	0.041848	0.034332	0.119651	0.075208	0	0	0	0	0	0	0	0.000756	0	0	0	0	0	0	0	0	0	0
C-01	KAJ8647317	382	AT1G48910	AT1G48910-d	YUC10	Flavin-containing monooxygenase family protein		YUC10; FUNCTIONS IN: NADP or NADPH binding, oxidoreductase activity, monooxygenase activity, FAD binding, flavin-containing monooxygenase activity; INVOLVED IN: regulation of anatomical structure morphogenesis; LOCATED IN: cellular_component unknown; EXPRESSED IN: sperm cell; CONTAINS InterPro DOMAIN/s: Pyridine nucleotide-disulphide oxidoreductase, class-II (InterPro:IPR000103), FAD-dependent py…	383	tr|A0A443NJ85|A0A443NJ85_9MAGN Flavin-containing monooxygenase	Cinnamomum micranthum f. kanehirae	Q9FVQ0|YUC10_ARATH Probable indole-3-pyruvate monooxygenase YUCCA10	Arabidopsis thaliana	brown	NA	KAJ8647317.1	1.59531	1.36	0.046877	0.030833	0.096103	0.080087	0	0	0	0	0	0	0	0.003779	0	0	0	0	0	0	0	0	0	0
C-01	KAJ8647318	382	AT1G48910	AT1G48910-e	YUC10	Flavin-containing monooxygenase family protein		YUC10; FUNCTIONS IN: NADP or NADPH binding, oxidoreductase activity, monooxygenase activity, FAD binding, flavin-containing monooxygenase activity; INVOLVED IN: regulation of anatomical structure morphogenesis; LOCATED IN: cellular_component unknown; EXPRESSED IN: sperm cell; CONTAINS InterPro DOMAIN/s: Pyridine nucleotide-disulphide oxidoreductase, class-II (InterPro:IPR000103), FAD-dependent py…	383	tr|A0A443NJ85|A0A443NJ85_9MAGN Flavin-containing monooxygenase	Cinnamomum micranthum f. kanehirae	Q9FVQ0|YUC10_ARATH Probable indole-3-pyruvate monooxygenase YUCCA10	Arabidopsis thaliana	brown	NA	KAJ8647318.1	1.7103	3.49331	0.046134	0.034082	0.110503	0.069322	0	0	0	0	0	0	0	0.006802	0	0	0	0	0	0	0	0	0	0
C-01	KAJ8647319	377	AT4G33440	AT4G33440-c		Pectin lyase-like superfamily protein		Pectin lyase-like superfamily protein; FUNCTIONS IN: polygalacturonase activity; INVOLVED IN: carbohydrate metabolic process; LOCATED IN: endomembrane system; EXPRESSED IN: 16 plant structures; EXPRESSED DURING: 9 growth stages; CONTAINS InterPro DOMAIN/s: Pectin lyase fold/virulence factor (InterPro:IPR011050), Glycoside hydrolase, family 28 (InterPro:IPR000743), Pectin lyase fold (InterPro:IPR0…	475	tr|A0A3S3N0Q1|A0A3S3N0Q1_9MAGN Putative polygalacturonase	Cinnamomum micranthum f. kanehirae	A7PZL3|PGLR_VITVI Probable polygalacturonase	Vitis vinifera	NA	NA	KAJ8647319.1	0.039264	0.00465	0	0.024886	0.060151	0.068743	0	0	0	0.032479	0	0.063647	0	0	0	0	0	0	0	0	0	0.030943	0	0.017201
C-01	KAJ8647320	140	AT5G09310	AT5G09310		CONTAINS InterPro DOMAIN/s: Gamma-secretase aspartyl protease complex, presenilin enhancer-2 subunit (InterPro:IPR019379); Has 168 Blast hits to 168 proteins in 71 species: Archae - 0; Bacteria - 0; Metazoa - 126; Fungi - 0; Plants - 36; Viruses - 0; Other Eukaryotes - 6 (source: NCBI BLink).		CONTAINS InterPro DOMAIN/s: Gamma-secretase aspartyl protease complex, presenilin enhancer-2 subunit (InterPro:IPR019379); Has 168 Blast hits to 168 proteins in 71 species: Archae - 0; Bacteria - 0; Metazoa - 126; Fungi - 0; Plants - 36; Viruses - 0; Other Eukaryotes - 6 (source: NCBI BLink).	146	tr|A0A3S3Q4J9|A0A3S3Q4J9_9MAGN Gamma-secretase aspartyl protease complex	Cinnamomum micranthum f. kanehirae	Q9FY84|PEN2_ARATH Probable gamma-secretase subunit PEN-2	Arabidopsis thaliana	brown	NA	KAJ8647320.1	57.4318	52.8509	87.1105	59.3887	57.1784	58.2747	37.9043	26.7581	36.2522	29.8283	30.5486	29.5498	34.006	40.0716	37.1897	32.7986	33.5442	29.7883	26.0295	32.7419	30.479	30.1103	31.7945	29.5915
C-01	KAJ8647321	487	AT1G21430	AT1G21430-c	YUC11	Flavin-binding monooxygenase family protein		YUC11; FUNCTIONS IN: NADP or NADPH binding, oxidoreductase activity, monooxygenase activity, FAD binding, flavin-containing monooxygenase activity; INVOLVED IN: regulation of anatomical structure morphogenesis; LOCATED IN: membrane; EXPRESSED IN: leaf; CONTAINS InterPro DOMAIN/s: Pyridine nucleotide-disulphide oxidoreductase, class-II (InterPro:IPR000103), FAD-dependent pyridine nucleotide-disulp…	391	tr|A0A443NJ85|A0A443NJ85_9MAGN Flavin-containing monooxygenase	Cinnamomum micranthum f. kanehirae	Q9LPL3|YUC11_ARATH Probable indole-3-pyruvate monooxygenase YUCCA11	Arabidopsis thaliana	NA	NA	KAJ8647321.1	0.002397	0.118751	0	0	0	0	0	0	0	0	0	0	0	0	0	0	0	0	0	0	0	0	0	0
C-01	KAJ8647322	119	AT1G48910	AT1G48910-f	YUC10	Flavin-containing monooxygenase family protein		YUC10; FUNCTIONS IN: NADP or NADPH binding, oxidoreductase activity, monooxygenase activity, FAD binding, flavin-containing monooxygenase activity; INVOLVED IN: regulation of anatomical structure morphogenesis; LOCATED IN: cellular_component unknown; EXPRESSED IN: sperm cell; CONTAINS InterPro DOMAIN/s: Pyridine nucleotide-disulphide oxidoreductase, class-II (InterPro:IPR000103), FAD-dependent py…	383	tr|A0A443NJ85|A0A443NJ85_9MAGN Flavin-containing monooxygenase	Cinnamomum micranthum f. kanehirae	Q9FVQ0|YUC10_ARATH Probable indole-3-pyruvate monooxygenase YUCCA10	Arabidopsis thaliana	NA	NA	KAJ8647322.1	0	0	0	0	0	0	0	0	0	0	0	0	0	0	0	0	0	0	0	0	0	0	0	0
C-01	KAJ8647323	382	AT2G13650	AT2G13650-a	GONST1	golgi nucleotide sugar transporter 1	Encodes a Golgi-localized GDP-mannose transporter.	golgi nucleotide sugar transporter 1 (GONST1); BEST Arabidopsis thaliana protein match is: golgi nucleotide sugar transporter 2 (TAIR:AT1G07290.1); Has 1741 Blast hits to 1741 proteins in 244 species: Archae - 2; Bacteria - 16; Metazoa - 451; Fungi - 288; Plants - 806; Viruses - 0; Other Eukaryotes - 178 (source: NCBI BLink).	333	tr|A0A443NJE0|A0A443NJE0_9MAGN GDP-mannose transporter GONST1-like protein isoform X1	Cinnamomum micranthum f. kanehirae	Q941R4|GONS1_ARATH GDP-mannose transporter GONST1	Arabidopsis thaliana	turquoise	NA	KAJ8647323.1	8.14491	5.09714	7.25623	7.83389	6.69091	6.26369	6.70113	8.48658	6.47769	7.36377	8.07676	7.27461	8.01591	8.99053	6.45603	4.45318	4.57518	5.112	4.78267	4.15896	3.96071	3.22221	4.35192	2.90391
C-01	KAJ8647324	295	AT3G15360	AT3G15360-a	ATHM4, TRX-M4, ATM4	thioredoxin M-type 4	encodes a prokaryotic thioredoxin	thioredoxin M-type 4 (TRX-M4); FUNCTIONS IN: enzyme activator activity; INVOLVED IN: response to oxidative stress, positive regulation of catalytic activity; LOCATED IN: thylakoid, chloroplast thylakoid membrane, cell wall, chloroplast, chloroplast envelope; EXPRESSED IN: 24 plant structures; EXPRESSED DURING: 13 growth stages; CONTAINS InterPro DOMAIN/s: Thioredoxin fold (InterPro:IPR012335), Th…	193	tr|A0A3S4NL02|A0A3S4NL02_9MAGN Thioredoxin	Cinnamomum micranthum f. kanehirae	P48384|TRXM_PEA Thioredoxin M-type, chloroplastic	Pisum sativum	NA	NA	KAJ8647324.1	0.02507	0.073655	0	0.15598	0.026616	0	0	0	0.227552	0.200102	0	0	0	0.015384	0.110133	0	0.126589	0	0	0.009674	0	0	0	0
C-01	KAJ8647325	97	NA	NA						tr|A0A443NJD0|A0A443NJD0_9MAGN Bifunctional levopimaradiene synthase, chloroplastic-like protein	Cinnamomum micranthum f. kanehirae	Q947C4|TPSD1_GINBI Bifunctional levopimaradiene synthase, chloroplastic	Ginkgo biloba	NA	NA	KAJ8647325.1	0	0	0	0.031559	0	0.068588	0.101364	0	0.854344	0.065552	0	0.399398	0.079531	0.207474	0.407693	0	0	0	0	0.066148	0	0	0	0
C-01	KAJ8647326	917	AT1G43850	AT1G43850-a	SEU	SEUSS transcriptional co-regulator	Encodes a transcriptional co-regulator of AGAMOUS, that functions with LEUNIG to repress AG in the outer floral whorls.	seuss (SEU); BEST Arabidopsis thaliana protein match is: SEUSS-like 3 (TAIR:AT4G25515.1); Has 74651 Blast hits to 25837 proteins in 1166 species: Archae - 31; Bacteria - 2985; Metazoa - 26009; Fungi - 8425; Plants - 3606; Viruses - 613; Other Eukaryotes - 32982 (source: NCBI BLink).	877	tr|A0A3S3MLI3|A0A3S3MLI3_9MAGN Transcriptional corepressor SEUSS-like protein	Cinnamomum micranthum f. kanehirae	Q8W234|SEUSS_ARATH Transcriptional corepressor SEUSS	Arabidopsis thaliana	yellow	NA	KAJ8647326.1	12.5198	6.86033	14.3111	19.4855	16.4525	16.5725	36.9975	45.1856	36.9707	53.3903	55.5181	14.2562	50.8628	30.4739	10.2554	27.0002	29.599	31.7006	25.4101	12.6715	6.79334	15.9873	15.5213	15.6135
C-01	KAJ8647327	528	AT2G13690	AT2G13690-a		PRLI-interacting factor, putative		PRLI-interacting factor, putative; BEST Arabidopsis thaliana protein match is: BTB/POZ domain-containing protein (TAIR:AT5G60050.1); Has 259 Blast hits to 259 proteins in 15 species: Archae - 0; Bacteria - 0; Metazoa - 0; Fungi - 0; Plants - 259; Viruses - 0; Other Eukaryotes - 0 (source: NCBI BLink).	544	tr|A0A443NJB8|A0A443NJB8_9MAGN BTB/POZ domain-containing protein	Cinnamomum micranthum f. kanehirae	Q9SKH2|Y2369_ARATH BTB/POZ domain-containing protein At2g13690	Arabidopsis thaliana	turquoise	NA	KAJ8647327.1	6.22957	3.12967	10.149	15.5943	15.0713	16.0261	24.2734	27.4654	33.4325	26.3219	20.0018	3.48453	18.4372	15.6006	1.56887	11.5687	12.5885	13.564	18.8098	4.71397	1.05169	22.0801	11.8025	10.925
C-01	KAJ8647328	422	AT1G03050	AT1G03050-a		ENTH/ANTH/VHS superfamily protein		ENTH/ANTH/VHS superfamily protein; FUNCTIONS IN: phospholipid binding, clathrin binding, binding, phosphatidylinositol binding; INVOLVED IN: N-terminal protein myristoylation, clathrin coat assembly; LOCATED IN: clathrin coat; EXPRESSED IN: 9 plant structures; EXPRESSED DURING: L mature pollen stage, M germinated pollen stage, 4 anthesis, C globular stage, petal differentiation and expansion stag…	599	tr|A0A443PPV8|A0A443PPV8_9MAGN ANTH domain-containing protein	Cinnamomum micranthum f. kanehirae	Q9SA65|CAP4_ARATH Putative clathrin assembly protein At1g03050	Arabidopsis thaliana	NA	NA	KAJ8647328.1	0	0.005487	0	0	0	0	0	0	0	0.022983	0.004075	0.074026	0.076741	0.000918	0.025393	0.000991	0	0	0	0	0	0	0	0
C-01	KAJ8647329	106	AT1G03050	AT1G03050-b		ENTH/ANTH/VHS superfamily protein		ENTH/ANTH/VHS superfamily protein; FUNCTIONS IN: phospholipid binding, clathrin binding, binding, phosphatidylinositol binding; INVOLVED IN: N-terminal protein myristoylation, clathrin coat assembly; LOCATED IN: clathrin coat; EXPRESSED IN: 9 plant structures; EXPRESSED DURING: L mature pollen stage, M germinated pollen stage, 4 anthesis, C globular stage, petal differentiation and expansion stag…	599	tr|A0A8J5EKK8|A0A8J5EKK8_ZINOF ENTH domain-containing protein	Zingiber officinale	Q9SA65|CAP4_ARATH Putative clathrin assembly protein At1g03050	Arabidopsis thaliana	NA	NA	KAJ8647329.1	0	0	0	0	0	0	0	0	0	0	0	0	0	0	0	0	0	0	0	0	0	0	0	0
C-01	KAJ8647330	447	AT3G10500	AT3G10500-a	anac053, NAC053	NAC domain containing protein 53		NAC domain containing protein 53 (NAC053); FUNCTIONS IN: sequence-specific DNA binding transcription factor activity; INVOLVED IN: multicellular organismal development, regulation of transcription; LOCATED IN: cellular_component unknown; EXPRESSED IN: 22 plant structures; EXPRESSED DURING: 13 growth stages; CONTAINS InterPro DOMAIN/s: No apical meristem (NAM) protein (InterPro:IPR003441); BEST Ar…	549	tr|A0A200QQQ7|A0A200QQQ7_9MAGN NAC domain	Macleaya cordata	Q949N0|NAC53_ARATH NAC domain-containing protein 53	Arabidopsis thaliana	brown	NAC	KAJ8647330.1	2.65737	2.63401	0	1.94167	1.315	1.34112	0.097405	0	0.108303	0.150278	0.310014	0.371762	0.508691	0.423909	0.307177	0	0	0	0.092726	0	0	0.03542	0.102189	0.179673
C-01	KAJ8647331	928	AT5G42240	AT5G42240-a	scpl42	serine carboxypeptidase-like 42		serine carboxypeptidase-like 42 (scpl42); FUNCTIONS IN: serine-type carboxypeptidase activity; INVOLVED IN: proteolysis; LOCATED IN: cell wall; EXPRESSED IN: 23 plant structures; EXPRESSED DURING: 13 growth stages; CONTAINS InterPro DOMAIN/s: Peptidase S10, serine carboxypeptidase (InterPro:IPR001563), Peptidase S10, serine carboxypeptidase, active site (InterPro:IPR018202); BEST Arabidopsis thal…	473	tr|A0A3S3Q3F5|A0A3S3Q3F5_9MAGN Serine carboxypeptidase-like protein 42 isoform X2	Cinnamomum micranthum f. kanehirae	Q9FH05|SCP42_ARATH Serine carboxypeptidase-like 42	Arabidopsis thaliana	grey	NA	KAJ8647331.1	18.3902	16.112	21.0124	22.9264	21.7952	20.1077	23.607	19.4381	20.456	19.703	21.2364	14.0687	20.6616	25.1525	15.1978	15.8115	14.8401	16.816	36.7793	51.3587	18.4189	4.82194	12.0589	10.1331
C-01	KAJ8647332	465	AT5G42240	AT5G42240-b	scpl42	serine carboxypeptidase-like 42		serine carboxypeptidase-like 42 (scpl42); FUNCTIONS IN: serine-type carboxypeptidase activity; INVOLVED IN: proteolysis; LOCATED IN: cell wall; EXPRESSED IN: 23 plant structures; EXPRESSED DURING: 13 growth stages; CONTAINS InterPro DOMAIN/s: Peptidase S10, serine carboxypeptidase (InterPro:IPR001563), Peptidase S10, serine carboxypeptidase, active site (InterPro:IPR018202); BEST Arabidopsis thal…	473	tr|A0A3S3MEZ5|A0A3S3MEZ5_9MAGN Carboxypeptidase	Cinnamomum micranthum f. kanehirae	Q9FH05|SCP42_ARATH Serine carboxypeptidase-like 42	Arabidopsis thaliana	turquoise	NA	KAJ8647332.1	90.9474	79.705	409.563	65.6866	65.1072	61.0028	523.682	541.006	517.418	77.4273	481.372	74.1371	253.886	428.087	79.4669	123.332	113.644	128.207	117.618	41.6353	238.994	42.6202	33.2128	27.3591
C-01	KAJ8647333	591	AT1G21380	AT1G21380-a		Target of Myb protein 1		Target of Myb protein 1; FUNCTIONS IN: protein transporter activity; INVOLVED IN: intracellular protein transport, intra-Golgi vesicle-mediated transport; LOCATED IN: Golgi stack, intracellular; EXPRESSED IN: 22 plant structures; EXPRESSED DURING: 13 growth stages; CONTAINS InterPro DOMAIN/s: VHS (InterPro:IPR002014), Target of Myb protein 1 (InterPro:IPR014645), GAT (InterPro:IPR004152), VHS sub…	506	tr|A0A443NJD3|A0A443NJD3_9MAGN Target of Myb protein 1	Cinnamomum micranthum f. kanehirae	Q9LPL6|TOL3_ARATH TOM1-like protein 3	Arabidopsis thaliana	yellow	NA	KAJ8647333.1	6.44495	4.83661	9.0958	8.2917	9.68139	8.42082	21.655	22.8273	18.6317	14.3702	47.1576	16.5386	21.6977	20.7938	14.8699	16.7171	16.1367	17.2656	17.8492	7.86513	5.83696	15.2312	13.372	12.1418
C-01	KAJ8647334	376	AT5G51810	AT5G51810-a	GA20OX2, AT2353, ATGA20OX2	gibberellin 20 oxidase 2	Encodes gibberellin 20-oxidase. Involved in gibberellin biosynthesis. Up-regulated by far red light in elongating petioles. Not regulated by a circadian clock.	gibberellin 20 oxidase 2 (GA20OX2); CONTAINS InterPro DOMAIN/s: Isopenicillin N synthase (InterPro:IPR002283), Oxoglutarate/iron-dependent oxygenase (InterPro:IPR005123); BEST Arabidopsis thaliana protein match is: 2-oxoglutarate (2OG) and Fe(II)-dependent oxygenase superfamily protein (TAIR:AT4G25420.1); Has 8534 Blast hits to 8499 proteins in 990 species: Archae - 0; Bacteria - 1114; Metazoa - …	378	tr|A0A3S3NFI2|A0A3S3NFI2_9MAGN Gibberellin 20 oxidase 1-B	Cinnamomum micranthum f. kanehirae	P0C5H5|GAOX2_ORYSI Gibberellin 20 oxidase 2	Oryza sativa subsp. indica	NA	NA	KAJ8647334.1	0	0	0	0.018067	0.054811	0	0	0	0	0	0	0.082781	0	0	0.078758	0	0	0	0	0	0	0	0	0
C-01	KAJ8647335	189	NA	NA						NA		NA		NA	NA	KAJ8647335.1	0	0	0	0	0	0	0.000877	0	0	0	0.001052	0.002381	0	0	0	0	4.8e-05	0	0	0	0	0	0	0
C-01	KAJ8647336	174	NA	NA						NA		NA		NA	NA	KAJ8647336.1	0	0.208774	0	0.060382	0.129728	0.037472	0	0.104659	0	0.299791	0	0.313525	0	0.041553	0.036748	0.029387	0	0	0	0	0	0	0	0
C-01	KAJ8647337	84	NA	NA						NA		NA		turquoise	NA	KAJ8647337.1	82.4404	79.0963	162.965	52.9198	47.528	52.5873	419.735	394.991	447.718	94.1954	1170.27	98.2221	179.876	402.067	48.6991	50.5277	70.9326	64.7848	28.4476	21.0448	5.43945	4.91865	6.6471	6.45018
C-01	KAJ8647338	152	NA	NA						NA		NA		NA	NA	KAJ8647338.1	0.194007	0.456904	0.334141	0.109011	0.2001	0.094829	0.106664	0.019518	0.042863	0.709869	0.343906	0.884808	0.358759	0.036914	0.253759	0.035854	0.02	0.12553	0.109072	0.486076	0.173738	0.126355	0.29044	0.093192
C-01	KAJ8647339	599	AT1G77250	AT1G77250-a		RING/FYVE/PHD-type zinc finger family protein		RING/FYVE/PHD-type zinc finger family protein; FUNCTIONS IN: DNA binding, zinc ion binding; INVOLVED IN: regulation of transcription, DNA-dependent; EXPRESSED IN: 24 plant structures; EXPRESSED DURING: 15 growth stages; CONTAINS InterPro DOMAIN/s: Zinc finger, PHD-type, conserved site (InterPro:IPR019786), Zinc finger, PHD-type (InterPro:IPR001965), Zinc finger, FYVE/PHD-type (InterPro:IPR011011)…	522	tr|A0A3S3P044|A0A3S3P044_9MAGN PHD finger protein EHD3-like protein isoform X4	Cinnamomum micranthum f. kanehirae	Q6ZJM9|EHD3_ORYSJ PHD finger protein EHD3	Oryza sativa subsp. japonica	turquoise	NA	KAJ8647339.1	8.87623	5.25979	6.07586	8.52712	9.25757	8.67508	12.6496	16.5156	12.5724	13.9774	17.9108	12.9213	17.6743	13.8991	10.5852	5.74802	6.39788	6.45301	2.58407	2.88729	2.30941	2.77892	2.58016	2.22989
C-01	KAJ8647340	157	AT1G21550	AT1G21550		Calcium-binding EF-hand family protein		Calcium-binding EF-hand family protein; FUNCTIONS IN: calcium ion binding; INVOLVED IN: biological_process unknown; LOCATED IN: cellular_component unknown; EXPRESSED IN: 14 plant structures; EXPRESSED DURING: 8 growth stages; CONTAINS InterPro DOMAIN/s: EF-Hand 1, calcium-binding site (InterPro:IPR018247), EF-HAND 2 (InterPro:IPR018249), EF-hand-like domain (InterPro:IPR011992), Calcium-binding E…	155	tr|A0A443NJD8|A0A443NJD8_9MAGN Putative calcium-binding protein CML44	Cinnamomum micranthum f. kanehirae	Q9LPK5|CML44_ARATH Probable calcium-binding protein CML44	Arabidopsis thaliana	NA	NA	KAJ8647340.1	0	0	0	0	0	0	0.001039	0	0	0	0.064232	0	0	0	0	0.252678	5.5e-05	0	0	0	0	0	0	0
C-01	KAJ8647341	97	NA	NA						NA		NA		yellow	NA	KAJ8647341.1	2.71108	2.2279	2.61817	2.44391	4.59187	3.30684	6.59555	8.39991	4.89404	6.75665	4.14176	4.88082	6.28084	1.75525	1.88837	6.06481	7.01924	9.82864	7.00418	1.4098	0.454899	4.56797	3.29588	4.20692
C-01	KAJ8647342	654	AT2G13440	AT2G13440-a		glucose-inhibited division family A protein		glucose-inhibited division family A protein; FUNCTIONS IN: FAD binding; INVOLVED IN: tRNA processing, tRNA wobble uridine modification; LOCATED IN: chloroplast; EXPRESSED IN: 22 plant structures; EXPRESSED DURING: 13 growth stages; CONTAINS InterPro DOMAIN/s: Glucose-inhibited division protein A-related (InterPro:IPR002218), FAD-dependent pyridine nucleotide-disulphide oxidoreductase (InterPro:IP…	723	tr|A0A5B7BHP5|A0A5B7BHP5_DAVIN tRNA uridine 5-carboxymethylaminomethyl modification enzyme C-terminal subdomain domain-containing protein (Fragment)	Davidia involucrata	NA		yellow	NA	KAJ8647342.1	12.5668	6.2896	8.68375	11.7892	11.3825	10.1949	13.4273	17.0128	13.5712	15.6729	11.6013	13.0784	15.149	10.8021	10.0408	18.8391	21.7714	20.0018	14.8205	12.2709	5.01814	13.7054	13.7379	13.0043
C-01	KAJ8647343	96	NA	NA						NA		NA		turquoise	NA	KAJ8647343.1	0.285661	0.855539	0.291797	0.280123	1.03414	0.869564	1.14426	1.73425	0.78131	0.693183	1.05322	0.646337	1.31641	0.416679	0.350533	0.687273	0.866428	0.606816	0.293211	0.10086	0.451025	0.379789	0.13609	0.285365
C-01	KAJ8647344	917	AT3G02760	AT3G02760		Class II aaRS and biotin synthetases superfamily protein		Class II aaRS and biotin synthetases superfamily protein; FUNCTIONS IN: histidine-tRNA ligase activity, aminoacyl-tRNA ligase activity, nucleotide binding, ATP binding; INVOLVED IN: histidyl-tRNA aminoacylation, translation, tRNA aminoacylation for protein translation; LOCATED IN: chloroplast, cytoplasm; EXPRESSED IN: 22 plant structures; EXPRESSED DURING: 13 growth stages; CONTAINS InterPro DOMA…	883	tr|A0A443NJC9|A0A443NJC9_9MAGN histidine--tRNA ligase	Cinnamomum micranthum f. kanehirae	P93422|SYHC_ORYSJ Histidine--tRNA ligase, cytoplasmic	Oryza sativa subsp. japonica	turquoise	NA	KAJ8647344.1	20.0686	13.3571	22.7503	22.3254	21.3591	22.3021	47.9335	54.6517	46.8888	40.3142	57.3816	23.053	57.8474	32.5619	15.2624	35.502	37.8766	38.2938	29.3538	15.478	7.70725	18.0653	16.5704	15.6983
C-01	KAJ8647345	817	AT1G67570	AT1G67570		Protein of unknown function (DUF3537)		Protein of unknown function (DUF3537); CONTAINS InterPro DOMAIN/s: Protein of unknown function DUF3537 (InterPro:IPR021924); BEST Arabidopsis thaliana protein match is: Protein of unknown function (DUF3537) (TAIR:AT3G20300.1); Has 140 Blast hits to 140 proteins in 15 species: Archae - 0; Bacteria - 0; Metazoa - 0; Fungi - 0; Plants - 138; Viruses - 0; Other Eukaryotes - 2 (source: NCBI BLink).	456	tr|A0A3S3M7R8|A0A3S3M7R8_9MAGN Zinc finger protein CONSTANS-LIKE 2	Cinnamomum micranthum f. kanehirae	NA		NA	NA	KAJ8647345.1	6.36754	5.35372	7.86904	7.17619	7.55701	6.3922	6.13647	6.11821	6.24878	5.63571	7.15743	7.67705	6.65226	5.05627	6.12929	3.71097	4.99369	3.77102	4.13484	3.89667	4.67596	3.44647	5.20072	4.87938
C-01	KAJ8647346	929	AT5G63950	AT5G63950	CHR24	chromatin remodeling 24		chromatin remodeling 24 (CHR24); FUNCTIONS IN: helicase activity, DNA binding, nucleic acid binding, ATP binding; INVOLVED IN: response to cadmium ion; EXPRESSED IN: 22 plant structures; EXPRESSED DURING: 7 growth stages; CONTAINS InterPro DOMAIN/s: DEAD-like helicase, N-terminal (InterPro:IPR014001), DNA/RNA helicase, C-terminal (InterPro:IPR001650), Helicase, superfamily 1/2, ATP-binding domain…	1090	tr|A0A443NJI7|A0A443NJI7_9MAGN Protein CHROMATIN REMODELING 24 isoform X1	Cinnamomum micranthum f. kanehirae	Q8W103|CHR24_ARATH Protein CHROMATIN REMODELING 24	Arabidopsis thaliana	blue	NA	KAJ8647346.1	6.93242	4.88345	3.29469	9.07055	7.77481	7.02423	3.70934	5.20931	3.41539	7.06643	6.70831	12.9692	8.54836	4.57221	9.62923	0.76439	0.971389	1.08968	1.97323	1.20973	1.28708	0.873214	1.35717	1.14544
C-01	KAJ8647347	209	AT4G37925	AT4G37925-a	NDH-M	subunit NDH-M of NAD(P)H:plastoquinone dehydrogenase complex	Encodes subunit NDH-M of NAD(P)H:plastoquinone dehydrogenase complex (Ndh complex) present in the thylakoid membrane of chloroplasts. This subunit is thought to be required for Ndh complex assembly.	subunit NDH-M of NAD(P)H:plastoquinone dehydrogenase complex (NDH-M); FUNCTIONS IN: oxidoreductase activity, acting on NADH or NADPH, quinone or similar compound as acceptor; INVOLVED IN: NADH dehydrogenase complex (plastoquinone) assembly; LOCATED IN: chloroplast thylakoid membrane, chloroplast, NAD(P)H dehydrogenase complex (plastoquinone); CONTAINS InterPro DOMAIN/s: NAD(P)H-quinone oxidoreduc…	217	tr|A0A3S3N0R2|A0A3S3N0R2_9MAGN NAD(P)H-quinone oxidoreductase subunit M, chloroplastic	Cinnamomum micranthum f. kanehirae	A7NVJ4|NDHM_VITVI NAD(P)H-quinone oxidoreductase subunit M, chloroplastic	Vitis vinifera	NA	NA	KAJ8647347.1	0	0	0	0	0	0.120028	0.054906	0.295063	0	0	0.000177	0.326051	0.116477	0.289287	0	0.046621	0	0	0	0.159079	0.156468	0	0	0
C-01	KAJ8647348	713	AT1G77280	AT1G77280-a		Protein kinase protein with adenine nucleotide alpha hydrolases-like domain		Protein kinase protein with adenine nucleotide alpha hydrolases-like domain; FUNCTIONS IN: protein serine/threonine kinase activity, protein kinase activity, kinase activity, ATP binding; INVOLVED IN: protein amino acid phosphorylation, response to stress; LOCATED IN: cellular_component unknown; EXPRESSED IN: 16 plant structures; EXPRESSED DURING: 6 growth stages; CONTAINS InterPro DOMAIN/s: UspA…	794	tr|A0A443NJE3|A0A443NJE3_9MAGN Putative L-type lectin-domain-containing protein	Cinnamomum micranthum f. kanehirae	B5X4Z9|STU_ARATH Protein kinase STUNTED	Arabidopsis thaliana	yellow	NA	KAJ8647348.1	3.03081	0.723819	9.70885	4.22709	3.9625	5.39525	29.2823	31.7942	30.5591	4.66079	28.351	1.65652	14.3403	5.45013	0.395967	40.0614	19.72	17.5501	3.07542	1.37264	7.4116	5.84062	2.41983	1.69078
C-01	KAJ8647349	316	AT3G55600	AT3G55600-a		Membrane fusion protein Use1		Membrane fusion protein Use1; FUNCTIONS IN: molecular_function unknown; INVOLVED IN: biological_process unknown; EXPRESSED IN: 25 plant structures; EXPRESSED DURING: 15 growth stages; CONTAINS InterPro DOMAIN/s: Vesicle transport protein, Use1 (InterPro:IPR019150); BEST Arabidopsis thaliana protein match is: Membrane fusion protein Use1 (TAIR:AT1G54110.1); Has 235 Blast hits to 235 proteins in 85…	240	tr|A0A443NJE1|A0A443NJE1_9MAGN Putative membrane protein	Cinnamomum micranthum f. kanehirae	NA		red	NA	KAJ8647349.1	26.731	26.7367	31.9161	24.9337	26.3305	23.0624	30.0154	38.9464	32.4052	19.2452	27.1621	25.262	27.2098	26.0959	24.9256	37.7418	36.8331	35.9747	42.9056	35.7188	51	44.5626	44.4384	39.8471
C-01	KAJ8647350	113	AT1G77330	AT1G77330-a		2-oxoglutarate (2OG) and Fe(II)-dependent oxygenase superfamily protein	similar to 1-aminocyclopropane-1-carboxylate oxidase GI:3386565 from (Sorghum bicolor)	2-oxoglutarate (2OG) and Fe(II)-dependent oxygenase superfamily protein; CONTAINS InterPro DOMAIN/s: Oxoglutarate/iron-dependent oxygenase (InterPro:IPR005123); BEST Arabidopsis thaliana protein match is: ACC oxidase 2 (TAIR:AT1G62380.1); Has 8581 Blast hits to 8541 proteins in 996 species: Archae - 0; Bacteria - 1106; Metazoa - 118; Fungi - 1011; Plants - 4940; Viruses - 0; Other Eukaryotes - 14…	307	tr|A0A3S3MLJ8|A0A3S3MLJ8_9MAGN 1-aminocyclopropane-1-carboxylate oxidase 5	Cinnamomum micranthum f. kanehirae	Q9FR99|ACCO_MUSAC 1-aminocyclopropane-1-carboxylate oxidase	Musa acuminata	NA	NA	KAJ8647350.1	0	0	0	0	0.150949	0	0	0	0	0	0	0	0	6e-06	0.040807	0.027067	0	0	0	0	0	0	0	0
C-01	KAJ8647351	197	AT1G77330	AT1G77330-b		2-oxoglutarate (2OG) and Fe(II)-dependent oxygenase superfamily protein	similar to 1-aminocyclopropane-1-carboxylate oxidase GI:3386565 from (Sorghum bicolor)	2-oxoglutarate (2OG) and Fe(II)-dependent oxygenase superfamily protein; CONTAINS InterPro DOMAIN/s: Oxoglutarate/iron-dependent oxygenase (InterPro:IPR005123); BEST Arabidopsis thaliana protein match is: ACC oxidase 2 (TAIR:AT1G62380.1); Has 8581 Blast hits to 8541 proteins in 996 species: Archae - 0; Bacteria - 1106; Metazoa - 118; Fungi - 1011; Plants - 4940; Viruses - 0; Other Eukaryotes - 14…	307	tr|A0A443NJG5|A0A443NJG5_9MAGN 1-aminocyclopropane-1-carboxylate oxidase 5	Cinnamomum micranthum f. kanehirae	Q9FR99|ACCO_MUSAC 1-aminocyclopropane-1-carboxylate oxidase	Musa acuminata	NA	NA	KAJ8647351.1	0	0.385207	0.507518	0	0.235774	0	0.055322	0.304148	0.055462	0	0	0	0	6e-06	0.013992	0.039249	0	0	0	0	0	0.002446	0	0.075661
C-01	KAJ8647352	497	AT2G01170	AT2G01170-a	BAT1	bidirectional amino acid transporter 1	Encodes a bidirectional amino acid transporter that can transport ala, arg, glu and lys but not GABA or pro with both export and import activity. Its expression is localized in the vascular tissues suggesting a function in amino acids export from the phloem into sink tissue.	bidirectional amino acid transporter 1 (BAT1); FUNCTIONS IN: arginine transmembrane transporter activity, L-lysine transmembrane transporter activity, L-alanine transmembrane transporter activity, L-glutamate transmembrane transporter activity; INVOLVED IN: amino acid transport, transport, transmembrane transport; LOCATED IN: integral to membrane, membrane; EXPRESSED IN: 24 plant structures; EXPR…	516	tr|A0A443NJJ4|A0A443NJJ4_9MAGN Amino-acid permease BAT1	Cinnamomum micranthum f. kanehirae	Q9ZU50|BAT1_ARATH Amino-acid permease BAT1	Arabidopsis thaliana	NA	NA	KAJ8647352.1	0.037583	0	0	0.199617	0.18436	0.114397	0.661018	0.167098	0.962208	0.140178	0.084964	0.775903	0.250079	0.084775	0.349695	0	0	0	0	0	0	0	0	0
C-01	KAJ8647353	544	AT1G77380	AT1G77380-a	AAP3, ATAAP3	amino acid permease 3	Amino acid permease which transports basic amino acids.	amino acid permease 3 (AAP3); CONTAINS InterPro DOMAIN/s: Amino acid transporter, transmembrane (InterPro:IPR013057); BEST Arabidopsis thaliana protein match is: amino acid permease 2 (TAIR:AT5G09220.1); Has 2346 Blast hits to 2332 proteins in 227 species: Archae - 0; Bacteria - 15; Metazoa - 394; Fungi - 322; Plants - 1373; Viruses - 0; Other Eukaryotes - 242 (source: NCBI BLink).	476	tr|A0A443NJB5|A0A443NJB5_9MAGN Amino acid permease 3	Cinnamomum micranthum f. kanehirae	Q39134|AAP3_ARATH Amino acid permease 3	Arabidopsis thaliana	blue	NA	KAJ8647353.1	2.31494	1.61045	3.46017	0.791222	1.49476	1.19143	0.968715	1.51674	0.968462	2.96062	0.441813	2.00976	0.758221	0.719396	2.41527	1.86475	0.44303	0.597916	1.80644	0.975711	0.725233	1.03614	0.355578	0.115323
C-01	KAJ8647354	68	NA	NA						tr|A0A443N9M2|A0A443N9M2_9MAGN Auxin-responsive protein SAUR71-like protein	Cinnamomum micranthum f. kanehirae	NA		turquoise	NA	KAJ8647354.1	0.558399	0.114666	0	0.092313	0.377095	0	0.47689	0.26616	0.431628	1.29723	0.747789	1.38714	0.981167	0	1.85016	0.150722	0.719203	1.88405	0.354982	0	0.18638	0.133881	0.735228	0.444698
C-01	KAJ8647355	825	AT1G21740	AT1G21740-a		Protein of unknown function (DUF630 and DUF632)		Protein of unknown function (DUF630 and DUF632); INVOLVED IN: N-terminal protein myristoylation; EXPRESSED IN: 10 plant structures; EXPRESSED DURING: F mature embryo stage, petal differentiation and expansion stage, E expanded cotyledon stage, D bilateral stage; CONTAINS InterPro DOMAIN/s: Protein of unknown function DUF630 (InterPro:IPR006868), Protein of unknown function DUF632 (InterPro:IPR006…	953	tr|A0A3S4NL22|A0A3S4NL22_9MAGN Nitrate regulatory gene2 protein	Cinnamomum micranthum f. kanehirae	A0A178VBJ0|APSR1_ARATH Protein ALTERED PHOSPHATE STARVATION RESPONSE 1	Arabidopsis thaliana	turquoise	NA	KAJ8647355.1	2.31857	0.977176	4.06625	1.31376	1.4976	1.16746	1.36888	1.47024	1.42358	2.21196	5.74334	3.14195	1.58165	0.970594	2.84459	0.542885	0.888306	0.865464	0.541751	0.328107	0.662698	0.474456	0.541364	0.481306
C-01	KAJ8647356	363	AT5G08750	AT5G08750		RING/FYVE/PHD zinc finger superfamily protein		RING/FYVE/PHD zinc finger superfamily protein; FUNCTIONS IN: zinc ion binding; EXPRESSED IN: 22 plant structures; EXPRESSED DURING: 13 growth stages; CONTAINS InterPro DOMAIN/s: Zinc finger, C3HC4 RING-type (InterPro:IPR018957), Zinc finger, RING-CH-type (InterPro:IPR011016); BEST Arabidopsis thaliana protein match is: RING/FYVE/PHD zinc finger superfamily protein (TAIR:AT5G63780.1); Has 30201 Bl…	370	tr|A0A443NJD9|A0A443NJD9_9MAGN RING/FYVE/PHD zinc finger superfamily protein isoform 1	Cinnamomum micranthum f. kanehirae	NA		turquoise	NA	KAJ8647356.1	14.1203	13.0613	21.5479	16.0031	15.7586	14.0225	23.7082	24.6217	27.7811	18.3761	26.7989	20.6035	23.1241	15.7938	13.4658	15.6675	14.7902	15.4004	8.47659	8.60733	3.26104	10.0297	10.1264	7.38263
C-01	KAJ8647357	569	AT1G73400	AT1G73400		Pentatricopeptide repeat (PPR) superfamily protein		Pentatricopeptide repeat (PPR) superfamily protein; CONTAINS InterPro DOMAIN/s: Pentatricopeptide repeat (InterPro:IPR002885); BEST Arabidopsis thaliana protein match is: Pentatricopeptide repeat (PPR) superfamily protein (TAIR:AT3G62470.1); Has 32572 Blast hits to 10552 proteins in 258 species: Archae - 4; Bacteria - 9; Metazoa - 159; Fungi - 256; Plants - 31316; Viruses - 0; Other Eukaryotes - …	568	tr|A0A443NJH4|A0A443NJH4_9MAGN Pentatricopeptide repeat-containing protein, mitochondrial	Cinnamomum micranthum f. kanehirae	Q9FX35|PP117_ARATH Pentatricopeptide repeat-containing protein At1g73400, mitochondrial	Arabidopsis thaliana	turquoise	NA	KAJ8647357.1	1.87703	1.03382	2.04878	1.62259	1.8902	1.45642	2.32378	2.87748	3.051	3.8667	4.45715	3.68002	4.60567	3.24136	2.96918	1.25939	2.09785	1.48588	1.67077	1.01434	0.158364	1.80816	1.30836	1.50636
C-01	KAJ8647358	337	AT1G11040	AT1G11040-a		HSP40/DnaJ peptide-binding protein		HSP40/DnaJ peptide-binding protein; FUNCTIONS IN: unfolded protein binding, heat shock protein binding; INVOLVED IN: protein folding; LOCATED IN: cellular_component unknown; EXPRESSED IN: petal, leaf whorl, male gametophyte, flower, pollen tube; EXPRESSED DURING: L mature pollen stage, M germinated pollen stage, 4 anthesis, petal differentiation and expansion stage; CONTAINS InterPro DOMAIN/s: Mo…	438	tr|A0A3S3Q3G9|A0A3S3Q3G9_9MAGN DnaJ subfamily B member 13-like protein	Cinnamomum micranthum f. kanehirae	Q38813|DNAJ1_ARATH Chaperone protein dnaJ 1, mitochondrial	Arabidopsis thaliana	pink	NA	KAJ8647358.1	0.39043	0.179046	0.953972	0.408705	0.229716	0.47606	0.717292	1.15972	0.712638	1.13708	0.925088	2.20965	1.02209	0.55863	2.69504	1.13269	0.484733	0.791064	3.72976	1.84267	3.59269	0.737914	1.03213	0.961022
C-01	KAJ8647359	2720	AT1G77460	AT1G77460-a		Armadillo/beta-catenin-like repeat ; C2 calcium/lipid-binding domain (CaLB) protein		Armadillo/beta-catenin-like repeat ; C2 calcium/lipid-binding domain (CaLB) protein; FUNCTIONS IN: binding; INVOLVED IN: biological_process unknown; LOCATED IN: cellular_component unknown; EXPRESSED IN: 21 plant structures; EXPRESSED DURING: 13 growth stages; CONTAINS InterPro DOMAIN/s: Armadillo-like helical (InterPro:IPR011989), C2 membrane targeting protein (InterPro:IPR018029), Armadillo (Int…	2136	tr|A0A200QAB6|A0A200QAB6_9MAGN C2 calcium-dependent membrane targeting	Macleaya cordata	F4I718|CSI3_ARATH Protein CELLULOSE SYNTHASE INTERACTIVE 3	Arabidopsis thaliana	yellow	NA	KAJ8647359.1	4.08502	2.35724	7.24244	4.16292	3.56646	3.32824	9.58767	11.966	10.9337	5.17884	8.69567	5.28105	8.06381	4.80402	4.06596	6.46448	7.85438	8.20172	9.79394	5.569	3.42467	6.56565	5.29472	4.79117
C-01	KAJ8647360	437	AT3G26618	AT3G26618-a	ERF1-3	eukaryotic release factor 1-3		eukaryotic release factor 1-3 (ERF1-3); FUNCTIONS IN: translation release factor activity; INVOLVED IN: translational termination; LOCATED IN: cytoplasm; EXPRESSED IN: male gametophyte, leaf, pollen tube; EXPRESSED DURING: M germinated pollen stage; CONTAINS InterPro DOMAIN/s: eRF1 domain 2 (InterPro:IPR005141), eRF1 domain 3 (InterPro:IPR005142), eRF1 domain 1 (InterPro:IPR005140), Peptide chain…	435	tr|A0A3S3NR73|A0A3S3NR73_9MAGN Eukaryotic peptide chain release factor subunit 1-3	Cinnamomum micranthum f. kanehirae	P35614|ERF1Z_ARATH Eukaryotic peptide chain release factor subunit 1-3	Arabidopsis thaliana	turquoise	NA	KAJ8647360.1	82.322	70.4772	74.1096	78.8529	72.8958	67.4485	138.709	151.853	133.453	68.1074	155.61	53.5533	91.1965	81.6928	38.1031	99.7839	100.35	104.373	58.4879	33.866	34.3084	52.051	50.4811	45.9242
C-01	KAJ8647361	348	AT2G02450	AT2G02450-a	ANAC034, ANAC035, LOV1, NAC035	NAC domain containing protein 35		LONG VEGETATIVE PHASE 1 (LOV1); FUNCTIONS IN: sequence-specific DNA binding transcription factor activity; INVOLVED IN: multicellular organismal development, regulation of transcription; LOCATED IN: cellular_component unknown; EXPRESSED IN: 18 plant structures; EXPRESSED DURING: 12 growth stages; CONTAINS InterPro DOMAIN/s: No apical meristem (NAM) protein (InterPro:IPR003441); BEST Arabidopsis t…	414	tr|A0A443NJK7|A0A443NJK7_9MAGN NAC domain-containing protein 35	Cinnamomum micranthum f. kanehirae	Q9ZVP8|NAC35_ARATH NAC domain-containing protein 35	Arabidopsis thaliana	turquoise	NAC	KAJ8647361.1	0.215248	0.138339	2.02885	0.22091	0.703369	0.164176	2.76247	2.92971	1.33218	0.088477	0.236864	0.088924	0.035637	0.021443	0	0	0.060573	0	0.162731	0.248077	2.44075	0	0	0
C-01	KAJ8647362	236	AT5G49800	AT5G49800		Polyketide cyclase/dehydrase and lipid transport superfamily protein		Polyketide cyclase/dehydrase and lipid transport superfamily protein; CONTAINS InterPro DOMAIN/s: Lipid-binding START (InterPro:IPR002913); Has 197 Blast hits to 196 proteins in 72 species: Archae - 0; Bacteria - 22; Metazoa - 96; Fungi - 2; Plants - 31; Viruses - 0; Other Eukaryotes - 46 (source: NCBI BLink).	242	tr|A0A3S3P054|A0A3S3P054_9MAGN PCTP-like protein	Cinnamomum micranthum f. kanehirae	NA		yellow	NA	KAJ8647362.1	0	0	0	0	0.285476	0	6.17975	4.59814	3.92928	3.10145	0.552625	0.274225	1.78986	1.72178	3.73651	8.36392	0.617939	0.603817	0.805027	0	8.31685	11.4756	0.326424	0.027755
C-01	KAJ8647363	229	AT2G02380	AT2G02380-a	ATGSTZ2, GSTZ2	glutathione S-transferase (class zeta) 2	Encodes glutathione transferase belonging to the zeta class of GSTs. Naming convention according to Wagner et al. (2002).	glutathione S-transferase (class zeta) 2 (GSTZ2); FUNCTIONS IN: glutathione transferase activity, catalytic activity; INVOLVED IN: toxin catabolic process; LOCATED IN: cytoplasm; CONTAINS InterPro DOMAIN/s: Thioredoxin fold (InterPro:IPR012335), Maleylacetoacetate isomerase (InterPro:IPR005955), Glutathione S-transferase, C-terminal (InterPro:IPR004046), Glutathione S-transferase/chloride channel…	223	tr|A0A3S3M7T7|A0A3S3M7T7_9MAGN Glutathione S-transferase	Cinnamomum micranthum f. kanehirae	P57108|GSTZ_EUPES Glutathione S-transferase zeta class	Euphorbia esula	red	NA	KAJ8647363.1	4.0556	5.312	4.5624	2.71831	3.89505	3.79435	4.4264	5.30567	2.51666	4.19847	3.4532	2.17707	4.38308	4.97684	5.45507	10.2921	12.7845	11.2523	14.9716	13.7676	24.9153	20.11	29.1042	22.2474
C-01	KAJ8647364	779	AT5G49730	AT5G49730	ATFRO6, FRO6	ferric reduction oxidase 6	Encodes a plasma membrane-located ferric chelate reductase. Its mRNA is expressed in green aerial tissues (shoot, flower and cotyledon) in a light- and cell differentiation-specific manner.	ferric reduction oxidase 6 (FRO6); CONTAINS InterPro DOMAIN/s: Ferredoxin reductase-type FAD-binding domain (InterPro:IPR017927), Ferric reductase, NAD binding (InterPro:IPR013121), Cytochrome b245, heavy chain (InterPro:IPR000778), FAD-binding 8 (InterPro:IPR013112), Riboflavin synthase-like beta-barrel (InterPro:IPR017938), Ferric reductase-like transmembrane component, N-terminal (InterPro:IPR…	738	tr|A0A3S3N0S1|A0A3S3N0S1_9MAGN Ferric reduction oxidase 7, chloroplastic-like protein	Cinnamomum micranthum f. kanehirae	Q8RWS6|FRO6_ARATH Ferric reduction oxidase 6	Arabidopsis thaliana	NA	NA	KAJ8647364.1	0	0	0	0	0	0	0	0	0	0	0	0	0	0	0.001096	0.131426	0.006692	0.006325	0	0	0	0	0	0
C-01	KAJ8647365	731	AT5G49740	AT5G49740-a	ATFRO7, FRO7	ferric reduction oxidase 7	Encodes a chloroplast ferric chelate reductase. Shows differential splicing and has three different mRNA products. Expressed in the shoot, flower and cotyledon.	ferric reduction oxidase 7 (FRO7); CONTAINS InterPro DOMAIN/s: Ferredoxin reductase-type FAD-binding domain (InterPro:IPR017927), Ferric reductase, NAD binding (InterPro:IPR013121), Cytochrome b245, heavy chain (InterPro:IPR000778), FAD-binding 8 (InterPro:IPR013112), Riboflavin synthase-like beta-barrel (InterPro:IPR017938), Ferric reductase-like transmembrane component, N-terminal (InterPro:IPR…	747	tr|A0A3S3Q4M7|A0A3S3Q4M7_9MAGN Ferric reduction oxidase 7, chloroplastic-like protein	Cinnamomum micranthum f. kanehirae	Q3KTM0|FRO7_ARATH Ferric reduction oxidase 7, chloroplastic	Arabidopsis thaliana	lightcyan	NA	KAJ8647365.1	1.33523	1.06641	2.26419	1.40171	2.05335	1.13527	1.60791	2.08326	1.87325	3.18098	2.0333	3.32185	3.66726	3.4051	4.56529	2.15874	1.98555	2.85612	4.62458	2.38869	0.072628	2.63818	2.98978	2.32659
C-01	KAJ8647366	391	AT3G48160	AT3G48160-a	DEL1, E2L3, E2FE	DP-E2F-like 1	E2F-like protein, an inhibitor of the endocycle, preserves the mitotic state of proliferating cells by suppressing transcription of genes that are required for cells to enter the DNA endoreduplication cycle.	DP-E2F-like 1 (DEL1); CONTAINS InterPro DOMAIN/s: Winged helix-turn-helix transcription repressor DNA-binding (InterPro:IPR011991), Transcription factor E2F/dimerisation partner (TDP) (InterPro:IPR003316), E2F Family (InterPro:IPR015633); BEST Arabidopsis thaliana protein match is: DP-E2F-like protein 3 (TAIR:AT3G01330.1); Has 1181 Blast hits to 868 proteins in 113 species: Archae - 0; Bacteria -…	403	tr|A0A443NJG8|A0A443NJG8_9MAGN E2F transcription factor-like protein E2FE isoform X1	Cinnamomum micranthum f. kanehirae	Q8LSZ4|E2FE_ARATH E2F transcription factor-like E2FE	Arabidopsis thaliana	blue	E2F/DP	KAJ8647366.1	4.69981	4.36089	1.99375	3.96388	6.14772	4.51476	2.97945	1.3933	2.59895	6.72655	6.33255	14.2923	6.55482	8.17925	16.2645	0.214379	0.191271	0.003939	0	0.001014	0	0.061575	0.6506	0.043648
C-01	KAJ8647367	90	NA	NA						NA		NA		NA	NA	KAJ8647367.1	0	0	0	0	0	0	0	0	0	0	0	0	0	0	0	0	0	0	0	0	0	0	0	0
C-01	KAJ8647368	87	NA	NA						tr|A0A443NJH3|A0A443NJH3_9MAGN methionine S-methyltransferase	Cinnamomum micranthum f. kanehirae	NA		turquoise	NA	KAJ8647368.1	0.515931	0.341651	0.641851	1.06377	1.52825	1.18438	1.57574	2.53638	1.48663	2.36669	1.7947	1.31617	3.7773	0.309672	0.2377	0.033766	0.103802	0.267251	0.519293	0.069296	0	0.207411	0.162509	0.079646
C-01	KAJ8647369	1084	AT5G49810	AT5G49810	MMT	methionine S-methyltransferase	Arabidopsis thaliana methionine S-methyltransferase, an enzyme that catalyzes S -methylmethionine formation.	methionine S-methyltransferase (MMT); CONTAINS InterPro DOMAIN/s: Aminotransferase, class I/classII (InterPro:IPR004839), Pyridoxal phosphate-dependent transferase, major domain (InterPro:IPR015424), Methyltransferase small (InterPro:IPR007848), Pyridoxal phosphate-dependent transferase, major region, subdomain 1 (InterPro:IPR015421); Has 1807 Blast hits to 1807 proteins in 277 species: Archae - …	1071	tr|A0A443NJH3|A0A443NJH3_9MAGN methionine S-methyltransferase	Cinnamomum micranthum f. kanehirae	Q9LTB2|MMT1_ARATH Methionine S-methyltransferase	Arabidopsis thaliana	blue	NA	KAJ8647369.1	7.60651	4.82398	3.81443	8.66911	8.7744	8.03311	9.79691	10.295	8.65965	16.6005	15.5245	13.1517	17.5427	9.92158	4.11407	1.4609	1.39597	1.25806	5.11737	3.52393	2.65887	0.463436	1.53531	1.40572
C-01	KAJ8647370	859	AT4G24270	AT4G24270-a	EMB140	EMBRYO DEFECTIVE 140	A locus involved in embryogenesis. Mutations in this locus result in embryo lethality.	EMBRYO DEFECTIVE 140 (EMB140); FUNCTIONS IN: RNA binding, nucleotide binding, nucleic acid binding; INVOLVED IN: embryo development ending in seed dormancy; LOCATED IN: intracellular; EXPRESSED IN: 23 plant structures; EXPRESSED DURING: 14 growth stages; CONTAINS InterPro DOMAIN/s: Lsm interaction (InterPro:IPR008669), RNA-processing protein, HAT helix (InterPro:IPR003107), RNA recognition motif,…	817	tr|A0A443NJF6|A0A443NJF6_9MAGN Squamous cell carcinoma antigen recognized by T-cells 3-like protein	Cinnamomum micranthum f. kanehirae	NA		lightcyan	NA	KAJ8647370.1	12.6349	6.91032	8.77546	13.276	12.9845	10.7391	13.0245	14.2299	13.3339	15.5414	15.3071	17.5298	18.9622	12.3794	12.7477	11.0796	9.36536	10.5311	12.8269	12.6562	2.42886	8.71128	10.2526	9.71103
C-01	KAJ8647371	82	NA	NA						NA		NA		NA	NA	KAJ8647371.1	0.014534	0.667695	1.52095	0.051901	0.108243	0.363436	0.111669	0.646407	0.920821	0.527343	0.150576	0.594398	0.307687	0.328327	0.056462	0.5526	0.383621	0.664252	0.516165	0	0.418123	0.977905	0.407322	0.191487
C-01	KAJ8647372	248	AT1G14440	AT1G14440-a	AtHB31, HB31, ZHD4	homeobox protein 31		homeobox protein 31 (HB31); FUNCTIONS IN: DNA binding, sequence-specific DNA binding transcription factor activity; INVOLVED IN: regulation of transcription; LOCATED IN: cellular_component unknown; EXPRESSED IN: 17 plant structures; EXPRESSED DURING: 11 growth stages; CONTAINS InterPro DOMAIN/s: Homeobox domain, ZF-HD class (InterPro:IPR006455), ZF-HD homeobox protein, Cys/His-rich dimerisation d…	312	tr|A0A3S4NL39|A0A3S4NL39_9MAGN Zinc finger-homeodomain-containing protein	Cinnamomum micranthum f. kanehirae	Q9M9S0|ZHD4_ARATH Zinc-finger homeodomain protein 4	Arabidopsis thaliana	turquoise	ZF-HD	KAJ8647372.1	2.30755	1.48706	4.01147	3.18648	3.31738	2.6866	6.64705	3.31419	3.71616	8.60673	5.06482	4.16274	12.0829	9.02532	3.37538	0.169513	0.198698	0.12311	0.729297	0.849382	0	0.547818	0.544483	0.341286
C-01	KAJ8647373	512	AT5G49820	AT5G49820-a	EMB1879, RUS6	Protein of unknown function, DUF647		EMBRYO DEFECTIVE 1879 (EMB1879); CONTAINS InterPro DOMAIN/s: Protein of unknown function DUF647 (InterPro:IPR006968); BEST Arabidopsis thaliana protein match is: Protein of unknown function, DUF647 (TAIR:AT2G31190.2); Has 30201 Blast hits to 17322 proteins in 780 species: Archae - 12; Bacteria - 1396; Metazoa - 17338; Fungi - 3422; Plants - 5037; Viruses - 0; Other Eukaryotes - 2996 (source: NCBI…	497	tr|A0A3S3MLL0|A0A3S3MLL0_9MAGN Protein root UVB sensitive 6	Cinnamomum micranthum f. kanehirae	Q93YU2|RUS6_ARATH Protein root UVB sensitive 6	Arabidopsis thaliana	turquoise	NA	KAJ8647373.1	13.1519	13.678	17.523	13.386	11.95	11.1387	24.0496	24.095	20.4708	26.3576	30.7781	35.553	23.8432	18.5568	46.8282	16.5471	18.2458	15.0907	7.37005	7.31956	5.29249	9.0365	15.4199	12.9316
C-01	KAJ8647374	342	AT4G10260	AT4G10260-a		pfkB-like carbohydrate kinase family protein		pfkB-like carbohydrate kinase family protein; FUNCTIONS IN: kinase activity, ribokinase activity; INVOLVED IN: D-ribose metabolic process, acetate fermentation, sucrose biosynthetic process, sucrose catabolic process, using beta-fructofuranosidase; LOCATED IN: cellular_component unknown; EXPRESSED IN: petal, leaf whorl, sepal, male gametophyte, flower; EXPRESSED DURING: 4 anthesis, petal differen…	324	tr|A0A443NJD7|A0A443NJD7_9MAGN Fructokinase-2-like protein	Cinnamomum micranthum f. kanehirae	A2YQL4|SCRK2_ORYSI Fructokinase-2	Oryza sativa subsp. indica	turquoise	NA	KAJ8647374.1	0.054354	0.159315	0.409059	0	0.050979	0.020672	1.87796	2.01879	1.12346	0.755907	2.51402	0.475018	0.326223	2.36208	1.22328	0.494341	0.491432	0.406894	0.13445	1.23391	0.196347	0.313306	0.795343	0.717772
C-01	KAJ8647375	317	AT4G10330	AT4G10330-a		glycine-rich protein		glycine-rich protein; Has 3957 Blast hits to 1040 proteins in 164 species: Archae - 18; Bacteria - 176; Metazoa - 2052; Fungi - 68; Plants - 1288; Viruses - 62; Other Eukaryotes - 293 (source: NCBI BLink).	130	tr|A0A3S3MF21|A0A3S3MF21_9MAGN Protein TRIGALACTOSYLDIACYLGLYCEROL 5, chloroplastic	Cinnamomum micranthum f. kanehirae	NA		turquoise	NA	KAJ8647375.1	9.15819	8.75708	7.30411	13.5927	14.2179	15.1099	18.132	11.1863	14.4323	13.8456	11.3202	8.86928	15.3467	23.825	6.69636	13.9698	14.5686	13.8056	14.0344	12.0434	1.30872	10.7898	9.03689	7.92661
C-01	KAJ8647376	83	AT4G15760	AT4G15760-a	MO1	monooxygenase 1	Encodes a protein with similarity to monooxygenases that are known to degrade salicylic acid (SA).	monooxygenase 1 (MO1); FUNCTIONS IN: monooxygenase activity; INVOLVED IN: response to bacterium; LOCATED IN: endoplasmic reticulum; EXPRESSED IN: callus; CONTAINS InterPro DOMAIN/s: Monooxygenase, FAD-binding (InterPro:IPR002938); BEST Arabidopsis thaliana protein match is: FAD/NAD(P)-binding oxidoreductase family protein (TAIR:AT4G15765.1); Has 8158 Blast hits to 8125 proteins in 1253 species: A…	422	tr|A0A443NJG4|A0A443NJG4_9MAGN FAD-dependent urate hydroxylase-like protein isoform X1	Cinnamomum micranthum f. kanehirae	O81815|MO1_ARATH Monooxygenase 1	Arabidopsis thaliana	black	NA	KAJ8647376.1	0	0	0	0.417274	0.055536	0	1.40854	1.20395	1.02139	0.148366	0.334645	0	0.206302	0.36224	0.294425	10.5145	14.1817	13.0534	0.209883	1.397	1.15593	3.19723	7.78577	7.93991
C-01	KAJ8647377	99	AT4G15760	AT4G15760-b	MO1	monooxygenase 1	Encodes a protein with similarity to monooxygenases that are known to degrade salicylic acid (SA).	monooxygenase 1 (MO1); FUNCTIONS IN: monooxygenase activity; INVOLVED IN: response to bacterium; LOCATED IN: endoplasmic reticulum; EXPRESSED IN: callus; CONTAINS InterPro DOMAIN/s: Monooxygenase, FAD-binding (InterPro:IPR002938); BEST Arabidopsis thaliana protein match is: FAD/NAD(P)-binding oxidoreductase family protein (TAIR:AT4G15765.1); Has 8158 Blast hits to 8125 proteins in 1253 species: A…	422	tr|A0A3S3Q3I0|A0A3S3Q3I0_9MAGN FAD-dependent urate hydroxylase-like protein isoform X1	Cinnamomum micranthum f. kanehirae	O81815|MO1_ARATH Monooxygenase 1	Arabidopsis thaliana	black	NA	KAJ8647377.1	0	0	0	0	0.163446	0	2.16856	0.335448	1.79631	0.722496	0.215871	0	0.762823	0.056832	0.945136	34.1948	30.0546	33.3501	0.889582	7.29419	2.0361	6.73168	29.3264	27.6249
C-01	KAJ8647378	400	AT4G15760	AT4G15760-c	MO1	monooxygenase 1	Encodes a protein with similarity to monooxygenases that are known to degrade salicylic acid (SA).	monooxygenase 1 (MO1); FUNCTIONS IN: monooxygenase activity; INVOLVED IN: response to bacterium; LOCATED IN: endoplasmic reticulum; EXPRESSED IN: callus; CONTAINS InterPro DOMAIN/s: Monooxygenase, FAD-binding (InterPro:IPR002938); BEST Arabidopsis thaliana protein match is: FAD/NAD(P)-binding oxidoreductase family protein (TAIR:AT4G15765.1); Has 8158 Blast hits to 8125 proteins in 1253 species: A…	422	tr|A0A443NJH2|A0A443NJH2_9MAGN FAD_binding_3 domain-containing protein	Cinnamomum micranthum f. kanehirae	O81815|MO1_ARATH Monooxygenase 1	Arabidopsis thaliana	black	NA	KAJ8647378.1	0.35334	0	0.364407	0.063537	0.016374	0	0.766947	0.227005	0.620967	1.11137	0.022667	0.068456	0.285242	0.63539	0.104496	3.71731	4.49979	5.3983	0.365819	1.9709	1.70073	0.76765	2.13537	2.64024
C-01	KAJ8647379	337	AT2G02570	AT2G02570		nucleic acid binding;RNA binding		nucleic acid binding;RNA binding; FUNCTIONS IN: RNA binding, nucleic acid binding; INVOLVED IN: mRNA processing; LOCATED IN: nucleus, cytoplasm; EXPRESSED IN: 24 plant structures; EXPRESSED DURING: 14 growth stages; CONTAINS InterPro DOMAIN/s: Tudor subgroup (InterPro:IPR018351), Tudor domain (InterPro:IPR002999), Survival motor neuron (InterPro:IPR010304); Has 339 Blast hits to 339 proteins in 1…	300	tr|A0A443NJH6|A0A443NJH6_9MAGN Survival of motor neuron-related-splicing factor 30	Cinnamomum micranthum f. kanehirae	NA		blue	NA	KAJ8647379.1	45.5843	32.3811	29.0065	32.7688	30.3767	31.415	25.5622	26.7322	28.13	35.4588	38.753	53.2446	42.3116	26.9574	59.7141	32.2387	27.1587	24.7051	27.0074	26.7345	8.98771	22.6302	23.4447	24.0301
C-01	KAJ8647380	98	NA	NA						NA		NA		yellow	NA	KAJ8647380.1	1.87689	0.878037	8.54617	1.9722	1.22581	0.584558	21.7358	26.9501	17.882	21.4093	23.0794	1.52066	19.4722	4.90377	1.32544	17.592	8.39907	11.8424	4.58301	0.399305	0.326618	1.60586	1.77723	1.50285
C-01	KAJ8647381	729	AT1G59750	AT1G59750-a	ARF1	auxin response factor 1	Encodes a member of the auxin response factor family. ARFs bind to the cis element 5'-TGTCTC-3' ARFs mediate changes in gene expression in response to auxin. ARF's form heterodimers with IAA/AUX genes. ARF1 enhances mutant phenotypes of ARF2 and may act with ARF2 to control aspects of maturation and senescence.ARF1:LUC and 3xHA:ARF1 proteins have a half-life of ~3-4 hours and their degradation is…	auxin response factor 1 (ARF1); CONTAINS InterPro DOMAIN/s: Aux/IAA-ARF-dimerisation (InterPro:IPR011525), Transcriptional factor B3 (InterPro:IPR003340), AUX/IAA protein (InterPro:IPR003311), Auxin response factor (InterPro:IPR010525); BEST Arabidopsis thaliana protein match is: auxin response factor 11 (TAIR:AT2G46530.1); Has 2491 Blast hits to 2147 proteins in 119 species: Archae - 0; Bacteria…	665	tr|A0A3S3NFK5|A0A3S3NFK5_9MAGN Auxin response factor	Cinnamomum micranthum f. kanehirae	Q8L7G0|ARFA_ARATH Auxin response factor 1	Arabidopsis thaliana	yellow	ARF	KAJ8647381.1	9.48859	6.30909	40.3126	7.74998	6.62165	6.73125	75.3083	84.2523	70.0336	78.3396	73.0752	16.244	66.6783	42.3063	15.8266	66.1282	49.8481	52.595	21.9023	15.3167	14.7647	15.6284	13.6286	10.9483
C-01	KAJ8647382	156	AT3G59200	AT3G59200-a		F-box/RNI-like superfamily protein		F-box/RNI-like superfamily protein; CONTAINS InterPro DOMAIN/s: F-box domain, cyclin-like (InterPro:IPR001810), F-box domain, Skp2-like (InterPro:IPR022364), FBD-like (InterPro:IPR006566), Leucine-rich repeat 2 (InterPro:IPR013101); BEST Arabidopsis thaliana protein match is: F-box/RNI-like superfamily protein (TAIR:AT4G14096.1); Has 2158 Blast hits to 2093 proteins in 26 species: Archae - 0; Bac…	520	tr|A0A443PC93|A0A443PC93_9MAGN Putative F-box protein	Cinnamomum micranthum f. kanehirae	Q9LX51|FBL64_ARATH F-box/LRR-repeat protein At3g59200	Arabidopsis thaliana	NA	NA	KAJ8647382.1	0.247274	0	0	0.059331	0.012322	0	0.012428	0.270088	0.221417	0.183584	0.153218	0.632461	1.0103	0.037098	0.238578	0.330476	1.14251	0.64908	0.165155	0	0	0.199058	0	0.24872
C-01	KAJ8647383	281	NA	NA						tr|A0A443NJM8|A0A443NJM8_9MAGN F-box-like protein	Cinnamomum micranthum f. kanehirae	NA		brown	NA	KAJ8647383.1	8.59949	11.3373	7.24266	11.4135	13.6566	12.511	7.32707	8.703	5.98407	9.32935	5.14579	20.3749	9.03838	7.7774	21.8264	4.4572	7.01693	3.73372	9.57937	7.96257	15.3442	7.16705	10.9708	8.31101
C-01	KAJ8647384	223	NA	NA						NA		NA		NA	NA	KAJ8647384.1	0	0	0	0	0	0	0	0	0	0	0	0	0	0	0	0	0	0	0	0	0	0	0	0
C-01	KAJ8647385	154	NA	NA						tr|A0A3S3M7U8|A0A3S3M7U8_9MAGN Putative F-box protein	Cinnamomum micranthum f. kanehirae	NA		NA	NA	KAJ8647385.1	0	0	0	0.037293	0.082929	0	0	0	0	0	0	0.13827	0	0	0	0	0	0	0	0	0	0	0	0
C-01	KAJ8647386	237	AT1G71260	AT1G71260	ATWHY2, WHY2	WHIRLY 2	Encodes WHY2, a homolog of the potato p24 protein. It shares the conserved KGKAAL domain, a putative DNA-binding domain, with potato p24 and is localized to mitochondria and not the nucleus. WHY2 is a member of the Whirly family proteins present mainly in the plant kingdom performing various activities related to DNA metabolism. Crystal structure of Solanum tuberosum WHY2, a close homolog of Arab…	WHIRLY 2 (ATWHY2); CONTAINS InterPro DOMAIN/s: ssDNA-binding transcriptional regulator (InterPro:IPR009044), Plant transcription factor (InterPro:IPR013742); BEST Arabidopsis thaliana protein match is: ssDNA-binding transcriptional regulator (TAIR:AT1G14410.1); Has 105 Blast hits to 105 proteins in 29 species: Archae - 0; Bacteria - 0; Metazoa - 0; Fungi - 0; Plants - 90; Viruses - 0; Other Eukar…	238	tr|A0A3S3N0T2|A0A3S3N0T2_9MAGN Plant transcription factor	Cinnamomum micranthum f. kanehirae	D9J034|WHY2_SOLTU Single-stranded DNA-binding protein WHY2, mitochondrial	Solanum tuberosum	brown	Whirly	KAJ8647386.1	74.1584	83.4201	59.0247	72.8357	73.2322	61.5584	32.1744	34.2097	33.4479	39.9672	40.5048	95.156	53.2923	43.8704	89.9297	20.1704	18.3868	19.2499	23.775	27.1923	35.5507	17.1561	25.4356	18.6932
C-01	KAJ8647387	201	AT1G33490	AT1G33490-a		unknown protein; CONTAINS InterPro DOMAIN/s: Protein of unknown function DUF2062 (InterPro:IPR018639); BEST Arabidopsis thaliana protein match is: unknown protein (TAIR:AT4G10140); Has 88 Blast hits to 88 proteins in 29 species: Archae - 0; Bacteria - 28; Metazoa - 0; Fungi - 0; Plants - 54; Viruses - 0; Other Eukaryotes - 6 (source: NCBI BLink).		unknown protein; CONTAINS InterPro DOMAIN/s: Protein of unknown function DUF2062 (InterPro:IPR018639); BEST Arabidopsis thaliana protein match is: unknown protein (TAIR:AT4G10140.1); Has 88 Blast hits to 88 proteins in 29 species: Archae - 0; Bacteria - 28; Metazoa - 0; Fungi - 0; Plants - 54; Viruses - 0; Other Eukaryotes - 6 (source: NCBI BLink).	175	tr|A0A3S3PGV5|A0A3S3PGV5_9MAGN Zinc finger, RING-type	Cinnamomum micranthum f. kanehirae	NA		greenyellow	NA	KAJ8647387.1	13.0062	10.099	6.00983	7.62476	10.4525	8.49796	2.05697	3.76993	3.43206	4.9421	5.76671	6.96331	6.61457	6.133	7.39178	7.02895	7.1995	7.70277	15.0283	14.1249	18.4904	9.31535	10.2902	10.4416
C-01	KAJ8647388	199	AT4G10110	AT4G10110-a		RNA-binding (RRM/RBD/RNP motifs) family protein		RNA-binding (RRM/RBD/RNP motifs) family protein; FUNCTIONS IN: RNA binding, nucleotide binding, nucleic acid binding; INVOLVED IN: biological_process unknown; LOCATED IN: cellular_component unknown; CONTAINS InterPro DOMAIN/s: RNA recognition motif, RNP-1 (InterPro:IPR000504), Nucleotide-binding, alpha-beta plait (InterPro:IPR012677); BEST Arabidopsis thaliana protein match is: RNA-binding (RRM/R…	173	tr|A0A443NJK3|A0A443NJK3_9MAGN RNA-binding protein 7 isoform X1	Cinnamomum micranthum f. kanehirae	Q9FX45|ORRM6_ARATH Organelle RRM domain-containing protein 6, chloroplastic	Arabidopsis thaliana	turquoise	NA	KAJ8647388.1	31.2265	28.7387	51.8607	28.0047	29.6645	25.9474	79.2579	75.0876	70.2115	56.7841	89.9345	80.799	56.9367	75.4799	57.7632	66.391	61.9275	61.6436	39.3926	19.28	48.015	29.6955	24.1031	29.5878
C-01	KAJ8647389	134	NA	NA						NA		NA		turquoise	NA	KAJ8647389.1	8.27888	4.04648	8.05211	5.96539	5.99125	4.09944	16.5795	15.645	12.5452	11.8185	20.6192	14.2307	14.088	10.0075	14.8112	10.7006	9.01417	10.8631	7.48903	2.46956	5.4317	4.60815	3.6953	4.42469
C-01	KAJ8647390	420	AT5G23520	AT5G23520		smr (Small MutS Related) domain-containing protein		smr (Small MutS Related) domain-containing protein; CONTAINS InterPro DOMAIN/s: Smr protein/MutS2 C-terminal (InterPro:IPR002625), Domain of unknown function DUF1771 (InterPro:IPR013899); Has 1807 Blast hits to 1807 proteins in 277 species: Archae - 0; Bacteria - 0; Metazoa - 736; Fungi - 347; Plants - 385; Viruses - 0; Other Eukaryotes - 339 (source: NCBI BLink).	435	tr|A0A3S3Q4P0|A0A3S3Q4P0_9MAGN Smr protein/MutS2 C-terminal	Cinnamomum micranthum f. kanehirae	NA		turquoise	NA	KAJ8647390.1	14.9953	10.3554	18.0476	10.4766	11.3218	8.07741	25.9733	23.2478	20.4693	18.0355	29.0062	34.1411	21.3505	20.3955	30.2269	15.9708	17.3027	16.3737	14.9984	9.597	20.4907	10.8447	9.91728	9.36907
C-01	KAJ8647391	1534	AT5G49160	AT5G49160-a	MET1, MET2, METI, DDM2, DMT01, DMT1	methyltransferase 1	Encodes a cytosine methyltransferase MET1. Required for silencing of FWA paternal allele in endosperm. Two lines with RNAi constructs directed against DMT1 have reduced agrobacterium-mediated tumor formation.	methyltransferase 1 (MET1); FUNCTIONS IN: methyltransferase activity; INVOLVED IN: in 6 processes; LOCATED IN: nucleus; EXPRESSED IN: 22 plant structures; EXPRESSED DURING: 15 growth stages; CONTAINS InterPro DOMAIN/s: DNA (cytosine-5)-methyltransferase 1 (InterPro:IPR017198), DNA methylase, C-5 cytosine-specific (InterPro:IPR001525), Bromo adjacent homology (BAH) domain (InterPro:IPR001025), DNA…	1534	tr|A0A443NJI4|A0A443NJI4_9MAGN DNA (cytosine-5)-methyltransferase	Cinnamomum micranthum f. kanehirae	Q7Y1I7|DNM1A_ORYSJ DNA (cytosine-5)-methyltransferase 1A	Oryza sativa subsp. japonica	NA	NA	KAJ8647391.1	0.360221	0.273089	0.377541	0.196684	0.21255	0.069662	0.312595	0.449711	0.187147	0.300349	0.610896	0.487768	0.429837	0.096769	0.289613	0.535756	0.349061	0.331768	0.078265	0.030572	0.175196	0.130724	0.129197	0.088356
C-01	KAJ8647392	512	AT4G36960	AT4G36960-a		RNA-binding (RRM/RBD/RNP motifs) family protein		RNA-binding (RRM/RBD/RNP motifs) family protein; FUNCTIONS IN: RNA binding, nucleotide binding, nucleic acid binding; INVOLVED IN: biological_process unknown; LOCATED IN: cellular_component unknown; EXPRESSED IN: 24 plant structures; EXPRESSED DURING: 15 growth stages; CONTAINS InterPro DOMAIN/s: RNA recognition motif, RNP-1 (InterPro:IPR000504), Nucleotide-binding, alpha-beta plait (InterPro:IPR…	379	tr|A0A3S4NL59|A0A3S4NL59_9MAGN ELAV-like protein 1 isoform X1	Cinnamomum micranthum f. kanehirae	Q8W034|RNP1_ARATH Heterogeneous nuclear ribonucleoprotein 1	Arabidopsis thaliana	turquoise	NA	KAJ8647392.1	6.37376	5.0234	5.02663	4.81371	5.06612	4.88161	6.90409	5.88015	6.77918	6.99796	8.68147	13.0222	8.79535	6.31062	11.5544	5.23362	5.45731	5.49705	8.53453	6.07909	5.37723	2.89339	5.72229	4.60409
C-01	KAJ8647393	1424	AT5G49890	AT5G49890-a	CLC-C, ATCLC-C	chloride channel C	member of Anion channel protein family	chloride channel C (CLC-C); FUNCTIONS IN: anion channel activity, voltage-gated chloride channel activity; INVOLVED IN: chloride transport, transmembrane transport; LOCATED IN: plant-type vacuole membrane, intracellular, plasma membrane; EXPRESSED IN: 25 plant structures; EXPRESSED DURING: 15 growth stages; CONTAINS InterPro DOMAIN/s: Chloride channel, core (InterPro:IPR014743), Chloride channel,…	779	tr|A0A3S3P075|A0A3S3P075_9MAGN YSL transporter 1	Cinnamomum micranthum f. kanehirae	Q96282|CLCC_ARATH Chloride channel protein CLC-c	Arabidopsis thaliana	NA	NA	KAJ8647393.1	0	0	0	0	0	0	0	0	0	0	0	0.005713	0	0.011791	0	0	0	0	0	0	0	0	0	0
C-01	KAJ8647394	155	AT1G02816	AT1G02816-a		Protein of unknown function, DUF538		Protein of unknown function, DUF538; FUNCTIONS IN: molecular_function unknown; INVOLVED IN: biological_process unknown; LOCATED IN: plasma membrane, vacuole; EXPRESSED IN: 25 plant structures; EXPRESSED DURING: 14 growth stages; CONTAINS InterPro DOMAIN/s: Protein of unknown function DUF538 (InterPro:IPR007493); BEST Arabidopsis thaliana protein match is: Protein of unknown function, DUF538 (TAIR…	166	tr|A0A443NJJ0|A0A443NJJ0_9MAGN Endoglucanase	Cinnamomum micranthum f. kanehirae	NA		blue	NA	KAJ8647394.1	58.3337	79.9391	42.5447	59.8213	66.0325	64.9057	41.8314	38.1204	38.9072	31.8942	32.3743	59.9669	32.2935	43.3787	47.0817	23.4013	29.7376	25.9541	26.4697	52.0896	13.9134	29.5317	42.5342	31.5511
C-01	KAJ8647395	487	AT1G22880	AT1G22880	ATGH9B4, ATCEL5, CEL5	cellulase 5		cellulase 5 (CEL5); FUNCTIONS IN: hydrolase activity, hydrolyzing O-glycosyl compounds, catalytic activity; INVOLVED IN: carbohydrate metabolic process; LOCATED IN: cell wall, plasma membrane, plant-type cell wall; EXPRESSED IN: root; CONTAINS InterPro DOMAIN/s: Six-hairpin glycosidase (InterPro:IPR012341), Six-hairpin glycosidase-like (InterPro:IPR008928), Glycoside hydrolase, family 9, active s…	484	tr|A0A443NJJ0|A0A443NJJ0_9MAGN Endoglucanase	Cinnamomum micranthum f. kanehirae	Q2V4L8|GUN3_ARATH Endoglucanase 3	Arabidopsis thaliana	NA	NA	KAJ8647395.1	0	0	0	0	0	0	0	0	0	0.018166	0	0	0	0	0	0.000703	0	0	0	0	0	0	0	0
C-01	KAJ8647396	362	AT4G13530	AT4G13530-a		unknown protein; BEST Arabidopsis thaliana protein match is: unknown protein (TAIR:AT4G10080); Has 30201 Blast hits to 17322 proteins in 780 species: Archae - 12; Bacteria - 1396; Metazoa - 17338; Fungi - 3422; Plants - 5037; Viruses - 0; Other Eukaryotes - 2996 (source: NCBI BLink).		unknown protein; BEST Arabidopsis thaliana protein match is: unknown protein (TAIR:AT4G10080.1); Has 30201 Blast hits to 17322 proteins in 780 species: Archae - 12; Bacteria - 1396; Metazoa - 17338; Fungi - 3422; Plants - 5037; Viruses - 0; Other Eukaryotes - 2996 (source: NCBI BLink).	270	tr|A0A443NJG9|A0A443NJG9_9MAGN Putative Actin-binding LIM protein 1	Cinnamomum micranthum f. kanehirae	NA		salmon	NA	KAJ8647396.1	10.2999	10.3558	12.5636	14.5417	13.9832	15.6545	33.7655	30.2568	29.7758	29.5396	30.5632	14.4927	29.1423	24.5578	15.121	35.6713	30.0968	32.4798	51.1003	44.673	3.74313	31.0675	36.3996	34.2732
C-01	KAJ8647397	424	AT1G07160	AT1G07160		Protein phosphatase 2C family protein		Protein phosphatase 2C family protein; FUNCTIONS IN: protein serine/threonine phosphatase activity, catalytic activity; INVOLVED IN: protein amino acid dephosphorylation; LOCATED IN: chloroplast, protein serine/threonine phosphatase complex; EXPRESSED IN: sperm cell; CONTAINS InterPro DOMAIN/s: Protein phosphatase 2C, manganese/magnesium aspartate binding site (InterPro:IPR000222), Protein phosph…	380	tr|A0A3S3M7W0|A0A3S3M7W0_9MAGN protein-serine/threonine phosphatase	Cinnamomum micranthum f. kanehirae	Q53Q11|P2C74_ORYSJ Probable protein phosphatase 2C 74	Oryza sativa subsp. japonica	turquoise	NA	KAJ8647397.1	0.282811	0.203952	2.6924	0.880347	0.885735	0.546503	15.2693	17.9416	16.3086	4.65164	40.0002	5.05483	9.46164	12.1012	10.1984	0.494512	0.489781	0.31421	0.064493	0.11042	0.009628	0.203512	0.109073	0.068888
C-01	KAJ8647398	1081	AT1G31480	AT1G31480	SGR2	shoot gravitropism 2 (SGR2)	encodes a novel protein that may be part of a gene family represented by bovine phosphatidic acid-preferring phospholipase A1 (PA-PLA1)containing a putative transmembrane domain. SGR2 is involved in the formation and function of the vacuole.	SHOOT GRAVITROPISM 2 (SGR2); FUNCTIONS IN: phospholipase A1 activity; INVOLVED IN: gravitropism, negative gravitropism, detection of gravity, amyloplast organization; LOCATED IN: plant-type vacuole membrane, vacuole; EXPRESSED IN: 25 plant structures; EXPRESSED DURING: 13 growth stages; CONTAINS InterPro DOMAIN/s: DDHD (InterPro:IPR004177); Has 1169 Blast hits to 760 proteins in 179 species: Arch…	933	tr|A0A443NJH1|A0A443NJH1_9MAGN Phospholipase SGR2 isoform X1	Cinnamomum micranthum f. kanehirae	Q8W5R2|SHGR2_ARATH Phospholipase SGR2	Arabidopsis thaliana	yellow	NA	KAJ8647398.1	6.62292	3.25018	5.16561	6.97294	6.45857	5.39851	12.1275	12.6006	9.15938	12.2329	15.8089	9.55275	15.287	7.64806	8.71051	15.7822	12.932	13.0627	13.6882	9.24726	3.92902	8.9825	9.37206	9.14313
C-01	KAJ8647399	113	AT4G10040	AT4G10040-a	CYTC-2	cytochrome c-2	Encodes cytochrome c. Promoter directs preferential expression in vascular tissues of cotyledons, leaves, roots, and hypocotyls, and in anthers.	cytochrome c-2 (CYTC-2); CONTAINS InterPro DOMAIN/s: Cytochrome c, class IA/ IB (InterPro:IPR002327), Cytochrome c, class I (InterPro:IPR003088), Cytochrome c domain (InterPro:IPR009056); BEST Arabidopsis thaliana protein match is: CYTOCHROME C-1 (TAIR:AT1G22840.1); Has 4050 Blast hits to 4028 proteins in 748 species: Archae - 0; Bacteria - 1493; Metazoa - 643; Fungi - 252; Plants - 160; Viruses …	112	tr|A0A3S3N0U3|A0A3S3N0U3_9MAGN Cytochrome c-like protein	Cinnamomum micranthum f. kanehirae	Q0DI31|CYC_ORYSJ Cytochrome c	Oryza sativa subsp. japonica	brown	NA	KAJ8647399.1	97.9851	114.457	129.095	82.6842	91.3459	80.2643	83.4919	66.9375	69.0178	45.7821	64.9269	86.1158	69.69	84.8128	61.016	47.8384	49.9951	47.9915	23.1822	27.9048	67.4347	38.254	48.5298	36.866
C-01	KAJ8647400	403	AT1G57680	AT1G57680-a		FUNCTIONS IN: molecular_function unknown; INVOLVED IN: biological_process unknown; LOCATED IN: endomembrane system; EXPRESSED IN: 24 plant structures; EXPRESSED DURING: 15 growth stages; CONTAINS InterPro DOMAIN/s: Uncharacterised conserved protein UCP031277 (InterPro:IPR016971); Has 70 Blast hits to 70 proteins in 19 species: Archae - 0; Bacteria - 0; Metazoa - 1; Fungi - 0; Plants - 66; Viruses…		FUNCTIONS IN: molecular_function unknown; INVOLVED IN: biological_process unknown; LOCATED IN: endomembrane system; EXPRESSED IN: 24 plant structures; EXPRESSED DURING: 15 growth stages; CONTAINS InterPro DOMAIN/s: Uncharacterised conserved protein UCP031277 (InterPro:IPR016971); Has 70 Blast hits to 70 proteins in 19 species: Archae - 0; Bacteria - 0; Metazoa - 1; Fungi - 0; Plants - 66; Viruses…	362	tr|A0A3S3QYM3|A0A3S3QYM3_9MAGN Uncharacterized protein	Cinnamomum micranthum f. kanehirae	NA		turquoise	NA	KAJ8647400.1	44.4967	31.7038	54.1031	39.9877	39.418	35.0072	49.422	49.6687	51.0051	84.0798	68.656	60.6524	64.2915	45.6623	33.7296	19.9103	24.4834	27.4043	16.6982	17.4326	7.87148	15.4054	22.7829	23.282
C-01	KAJ8647401	218	AT3G26050	AT3G26050-a		TPX2 (targeting protein for Xklp2) protein family		TPX2 (targeting protein for Xklp2) protein family; FUNCTIONS IN: molecular_function unknown; INVOLVED IN: biological_process unknown; LOCATED IN: chloroplast; EXPRESSED IN: 11 plant structures; EXPRESSED DURING: 6 growth stages; CONTAINS InterPro DOMAIN/s: Xklp2 targeting protein (InterPro:IPR009675); BEST Arabidopsis thaliana protein match is: unknown protein (TAIR:AT3G27350.1); Has 6164 Blast h…	533	tr|A0A3S3ND09|A0A3S3ND09_9MAGN Protein WVD2-like protein 7 isoform X2	Cinnamomum micranthum f. kanehirae	Q67Y69|WDL7_ARATH Protein WVD2-like 7	Arabidopsis thaliana	green	NA	KAJ8647401.1	1.21401	1.21581	0.509134	0.351539	0.379627	0.648092	0.36814	0	0.629527	0.517251	0.714507	1.96043	0.779936	0.437455	2.30796	0	0.073887	0.489052	1.14855	0.488316	0.107049	0.221284	0.415458	0.192543
C-01	KAJ8647402	161	AT1G53030	AT1G53030-a		Cytochrome C oxidase copper chaperone (COX17)	encodes a copper chaperone, can functional complements the yeast COX17 null mutant. May play a role in the delivery of copper to mitochondria. Expressed in roots and thus may also play a role in copper transport in the roots.	Cytochrome C oxidase copper chaperone (COX17); FUNCTIONS IN: copper chaperone activity; INVOLVED IN: copper ion transport; LOCATED IN: mitochondrial intermembrane space; EXPRESSED IN: 22 plant structures; EXPRESSED DURING: 13 growth stages; CONTAINS InterPro DOMAIN/s: Cytochrome c oxidase copper chaperone (InterPro:IPR007745); BEST Arabidopsis thaliana protein match is: cytochrome c oxidase 17 (T…	72	tr|A0A3S3Q4Q1|A0A3S3Q4Q1_9MAGN Cytochrome c oxidase copper chaperone 2	Cinnamomum micranthum f. kanehirae	Q94FT1|CX172_ARATH Cytochrome c oxidase copper chaperone 2	Arabidopsis thaliana	NA	NA	KAJ8647402.1	7.56902	8.78821	5.88767	6.4998	8.40892	9.28924	9.38156	5.31369	9.54058	5.38222	5.82253	10.0482	7.11385	8.6719	9.78978	6.89276	5.3834	5.27274	9.46638	10.7666	10.6943	7.97778	11.5601	10.406
C-01	KAJ8647403	976	AT1G71460	AT1G71460		Pentatricopeptide repeat (PPR-like) superfamily protein		Pentatricopeptide repeat (PPR-like) superfamily protein; CONTAINS InterPro DOMAIN/s: Pentatricopeptide repeat (InterPro:IPR002885); BEST Arabidopsis thaliana protein match is: Pentatricopeptide repeat (PPR) superfamily protein (TAIR:AT4G18750.1); Has 42264 Blast hits to 12209 proteins in 175 species: Archae - 0; Bacteria - 0; Metazoa - 51; Fungi - 38; Plants - 41826; Viruses - 0; Other Eukaryotes…	689	tr|A0A3S4NL78|A0A3S4NL78_9MAGN Pentatricopeptide repeat	Cinnamomum micranthum f. kanehirae	Q9C9I3|PP115_ARATH Pentatricopeptide repeat-containing protein At1g71460, chloroplastic	Arabidopsis thaliana	turquoise	NA	KAJ8647403.1	1.4269	0.968543	1.14939	1.81224	1.94655	2.12402	1.91572	2.15956	1.11138	1.74465	2.53935	1.16904	2.4365	1.9729	0.772758	1.27213	0.826393	1.07319	0.718134	0.504471	0.561726	0.533499	0.652244	0.442454
C-01	KAJ8647404	156	AT1G22810	AT1G22810-a		Integrase-type DNA-binding superfamily protein	encodes a member of the DREB subfamily A-5 of ERF/AP2 transcription factor family. The protein contains one AP2 domain. There are 16 members in this subfamily including RAP2.1, RAP2.9 and RAP2.10.	Integrase-type DNA-binding superfamily protein; FUNCTIONS IN: DNA binding, sequence-specific DNA binding transcription factor activity; INVOLVED IN: regulation of transcription, DNA-dependent; LOCATED IN: nucleus; CONTAINS InterPro DOMAIN/s: DNA-binding, integrase-type (InterPro:IPR016177), Pathogenesis-related transcriptional factor/ERF, DNA-binding (InterPro:IPR001471); BEST Arabidopsis thalian…	144	tr|A0A3S3MLN8|A0A3S3MLN8_9MAGN Ethylene-responsive transcription factor ERF020	Cinnamomum micranthum f. kanehirae	O80542|ERF19_ARATH Ethylene-responsive transcription factor ERF019	Arabidopsis thaliana	blue	ERF	KAJ8647404.1	11.4032	8.53749	7.79906	3.43325	4.89574	3.57329	3.02717	2.72117	1.78641	7.56324	4.65569	12.2922	0.451018	1.67032	5.9431	0	0	0	0.342882	0.221901	1.14579	0	0.348301	0.108982
C-01	KAJ8647405	359	AT1G33780	AT1G33780-a		Protein of unknown function (DUF179)		Protein of unknown function (DUF179); LOCATED IN: chloroplast thylakoid lumen, chloroplast; EXPRESSED IN: 23 plant structures; EXPRESSED DURING: 14 growth stages; CONTAINS InterPro DOMAIN/s: Protein of unknown function DUF179 (InterPro:IPR003774); BEST Arabidopsis thaliana protein match is: Protein of unknown function (DUF179) (TAIR:AT3G29240.2); Has 2552 Blast hits to 2552 proteins in 947 specie…	325	tr|A0A443NJJ6|A0A443NJJ6_9MAGN Uncharacterized protein	Cinnamomum micranthum f. kanehirae	NA		turquoise	NA	KAJ8647405.1	25.6258	20.5139	21.0684	22.2042	20.0814	20.4404	30.9662	29.0489	32.0419	23.0039	29.7923	24.7778	27.1232	28.2258	14.3915	22.5285	20.6698	21.3934	17.0057	18.117	15.5182	13.6445	16.6097	15.1787
C-01	KAJ8647406	716	AT4G11160	AT4G11160-a		Translation initiation factor 2, small GTP-binding protein		Translation initiation factor 2, small GTP-binding protein; FUNCTIONS IN: GTP binding, GTPase activity, translation initiation factor activity; INVOLVED IN: translational initiation; LOCATED IN: intracellular; EXPRESSED IN: 23 plant structures; EXPRESSED DURING: 15 growth stages; CONTAINS InterPro DOMAIN/s: Small GTP-binding protein (InterPro:IPR005225), Translation initiation factor 2 related (I…	743	tr|A0A3S3MF47|A0A3S3MF47_9MAGN Translation initiation factor IF-2, mitochondrial	Cinnamomum micranthum f. kanehirae	Q9SHI1|IF2C_ARATH Translation initiation factor IF-2, chloroplastic	Arabidopsis thaliana	turquoise	NA	KAJ8647406.1	9.9067	4.74362	10.2363	12.8449	11.3082	9.5741	16.5574	20.9189	17.8206	20.4	15.6207	7.08172	23.6864	11.016	6.57664	14.3601	11.6971	12.18	7.60678	4.50148	0.300796	5.06457	4.13939	4.39091
C-01	KAJ8647407	307	AT1G33800	AT1G33800-a		Protein of unknown function (DUF579)		Protein of unknown function (DUF579); FUNCTIONS IN: molecular_function unknown; INVOLVED IN: biological_process unknown; LOCATED IN: endomembrane system; EXPRESSED IN: 20 plant structures; EXPRESSED DURING: 12 growth stages; CONTAINS InterPro DOMAIN/s: Protein of unknown function DUF579 (InterPro:IPR021148), Conserved hypothetical protein CHP01627 (InterPro:IPR006514); BEST Arabidopsis thaliana p…	297	tr|A0A443NJR5|A0A443NJR5_9MAGN Glucuronoxylan 4-O-methyltransferase 1	Cinnamomum micranthum f. kanehirae	Q6NMK1|GXM1_ARATH Glucuronoxylan 4-O-methyltransferase 1	Arabidopsis thaliana	black	NA	KAJ8647407.1	0	0	0.142739	0	0.208786	0.163675	1.98841	1.40325	1.27706	0.872118	0.591741	0.223437	0.686342	0.479408	1.07197	1.83534	1.52126	1.32932	0	0.562847	1.11157	0.469848	0.461986	0.394175
C-01	KAJ8647408	205	AT1G09630	AT1G09630-a	ATRAB11C, ATRABA2A, ATRAB-A2A, RAB-A2A, RAB11c	RAB GTPase 11C	Encodes a putative GTP-binding protein. Associates with organelles on a pathway from the Golgi to the plasma membrane in interphase. In dividing cells acts at the cell plate.	RAB GTPase 11C (RAB11c); FUNCTIONS IN: GTP binding; INVOLVED IN: cytokinesis; LOCATED IN: endosome, plasma membrane, cell plate; EXPRESSED IN: 26 plant structures; EXPRESSED DURING: 13 growth stages; CONTAINS InterPro DOMAIN/s: Ras GTPase (InterPro:IPR001806), Small GTP-binding protein (InterPro:IPR005225), Small GTPase (InterPro:IPR020851), Ras (InterPro:IPR013753), Ras small GTPase, Rab type (I…	217	tr|A0A443NJH7|A0A443NJH7_9MAGN Ras-related protein RABA2a-like protein	Cinnamomum micranthum f. kanehirae	O04486|RAA2A_ARATH Ras-related protein RABA2a	Arabidopsis thaliana	blue	NA	KAJ8647408.1	37.7429	41.9363	37.2818	48.0519	48.4344	42.7889	50.8913	49.1887	42.1202	48.4264	57.5038	32.9308	58.9258	63.5011	26.0656	30.6318	28.3447	24.036	16.4509	17.9128	12.3299	24.4699	25.5435	23.7079
C-01	KAJ8647409	365	AT1G71691	AT1G71691-a		GDSL-like Lipase/Acylhydrolase superfamily protein		GDSL-like Lipase/Acylhydrolase superfamily protein; FUNCTIONS IN: hydrolase activity, acting on ester bonds, carboxylesterase activity; INVOLVED IN: lipid metabolic process; EXPRESSED IN: 10 plant structures; EXPRESSED DURING: 6 growth stages; CONTAINS InterPro DOMAIN/s: Lipase, GDSL (InterPro:IPR001087); BEST Arabidopsis thaliana protein match is: GDSL-like Lipase/Acylhydrolase superfamily prote…	384	tr|A0A443NJL6|A0A443NJL6_9MAGN GDSL esterase/lipase-like protein	Cinnamomum micranthum f. kanehirae	Q9SF78|GDL29_ARATH GDSL esterase/lipase At1g71691	Arabidopsis thaliana	blue	NA	KAJ8647409.1	273.773	277.508	174.785	332.922	338.448	314.845	180.166	184.01	179.584	422.658	254.707	142.48	286.919	228.663	89.6362	111.834	91.6192	94.6387	3.52357	200.654	36.8597	25.3276	144.854	126.67
C-01	KAJ8647410	411	AT1G76690	AT1G76690-a	OPR2, ATOPR2	12-oxophytodienoate reductase 2	Encodes one of the closely related 12-oxophytodienoic acid reductases. This enzyme is not expected to participate in jasmonic acid biosynthesis because during in vitro assays, it shows very little activity with the naturally occurring OPDA isomer. Shows activity towards 2,4,6-trinitrotoluene. Expressed predominately in root. Predicted to be a cytosolic protein.	12-oxophytodienoate reductase 2 (OPR2); CONTAINS InterPro DOMAIN/s: Aldolase-type TIM barrel (InterPro:IPR013785), NADH:flavin oxidoreductase/NADH oxidase, N-terminal (InterPro:IPR001155); BEST Arabidopsis thaliana protein match is: 12-oxophytodienoate reductase 1 (TAIR:AT1G76680.1); Has 13197 Blast hits to 13176 proteins in 2056 species: Archae - 127; Bacteria - 9811; Metazoa - 29; Fungi - 865; …	374	tr|A0A443NJL1|A0A443NJL1_9MAGN 12-oxophytodienoate reductase 1	Cinnamomum micranthum f. kanehirae	B9FSC8|OPR11_ORYSJ Putative 12-oxophytodienoate reductase 11	Oryza sativa subsp. japonica	turquoise	NA	KAJ8647410.1	72.443	63.2045	74.3768	89.8576	87.8002	82.6094	218.142	213.392	200.435	69.8601	380.266	29.5975	105.269	114.128	50.7928	60.306	52.6273	55.3907	12.2832	17.8541	20.4776	18.9727	27.4925	24.7718
C-01	KAJ8647411	358	AT1G76690	AT1G76690-b	OPR2, ATOPR2	12-oxophytodienoate reductase 2	Encodes one of the closely related 12-oxophytodienoic acid reductases. This enzyme is not expected to participate in jasmonic acid biosynthesis because during in vitro assays, it shows very little activity with the naturally occurring OPDA isomer. Shows activity towards 2,4,6-trinitrotoluene. Expressed predominately in root. Predicted to be a cytosolic protein.	12-oxophytodienoate reductase 2 (OPR2); CONTAINS InterPro DOMAIN/s: Aldolase-type TIM barrel (InterPro:IPR013785), NADH:flavin oxidoreductase/NADH oxidase, N-terminal (InterPro:IPR001155); BEST Arabidopsis thaliana protein match is: 12-oxophytodienoate reductase 1 (TAIR:AT1G76680.1); Has 13197 Blast hits to 13176 proteins in 2056 species: Archae - 127; Bacteria - 9811; Metazoa - 29; Fungi - 865; …	374	tr|A0A3S3Q3K2|A0A3S3Q3K2_9MAGN 12-oxophytodienoate reductase 2-like protein	Cinnamomum micranthum f. kanehirae	B9FSC8|OPR11_ORYSJ Putative 12-oxophytodienoate reductase 11	Oryza sativa subsp. japonica	grey60	NA	KAJ8647411.1	0.085839	0.414329	0.719958	0.021486	0.03571	0.116677	0.798635	0.94172	1.05949	0.0711	6.68129	0	0.136499	2.72787	0.473182	0	0	0	0	0	0	0	0	0.072126
C-01	KAJ8647412	356	AT1G76690	AT1G76690-c	OPR2, ATOPR2	12-oxophytodienoate reductase 2	Encodes one of the closely related 12-oxophytodienoic acid reductases. This enzyme is not expected to participate in jasmonic acid biosynthesis because during in vitro assays, it shows very little activity with the naturally occurring OPDA isomer. Shows activity towards 2,4,6-trinitrotoluene. Expressed predominately in root. Predicted to be a cytosolic protein.	12-oxophytodienoate reductase 2 (OPR2); CONTAINS InterPro DOMAIN/s: Aldolase-type TIM barrel (InterPro:IPR013785), NADH:flavin oxidoreductase/NADH oxidase, N-terminal (InterPro:IPR001155); BEST Arabidopsis thaliana protein match is: 12-oxophytodienoate reductase 1 (TAIR:AT1G76680.1); Has 13197 Blast hits to 13176 proteins in 2056 species: Archae - 127; Bacteria - 9811; Metazoa - 29; Fungi - 865; …	374	tr|A0A3S3Q3K2|A0A3S3Q3K2_9MAGN 12-oxophytodienoate reductase 2-like protein	Cinnamomum micranthum f. kanehirae	Q9XG54|OPR1_SOLLC 12-oxophytodienoate reductase 1	Solanum lycopersicum	turquoise	NA	KAJ8647412.1	2.04086	3.89849	2.67641	0.411344	0.301796	0.709034	12.7198	12.0836	9.06693	0.494973	25.7527	0.098626	0.823291	11.2626	3.67396	0	0.015666	0.031646	0	0	0	0	0	0
C-01	KAJ8647413	325	AT1G76690	AT1G76690-d	OPR2, ATOPR2	12-oxophytodienoate reductase 2	Encodes one of the closely related 12-oxophytodienoic acid reductases. This enzyme is not expected to participate in jasmonic acid biosynthesis because during in vitro assays, it shows very little activity with the naturally occurring OPDA isomer. Shows activity towards 2,4,6-trinitrotoluene. Expressed predominately in root. Predicted to be a cytosolic protein.	12-oxophytodienoate reductase 2 (OPR2); CONTAINS InterPro DOMAIN/s: Aldolase-type TIM barrel (InterPro:IPR013785), NADH:flavin oxidoreductase/NADH oxidase, N-terminal (InterPro:IPR001155); BEST Arabidopsis thaliana protein match is: 12-oxophytodienoate reductase 1 (TAIR:AT1G76680.1); Has 13197 Blast hits to 13176 proteins in 2056 species: Archae - 127; Bacteria - 9811; Metazoa - 29; Fungi - 865; …	374	tr|A0A443NJL4|A0A443NJL4_9MAGN 12-oxophytodienoate reductase 1	Cinnamomum micranthum f. kanehirae	Q9XG54|OPR1_SOLLC 12-oxophytodienoate reductase 1	Solanum lycopersicum	NA	NA	KAJ8647413.1	0	0	0	0	0	0	2e-06	2e-06	0	0	0	0	0	0	0	0	0.008463	0	0	0	0	0	0	0
C-01	KAJ8647414	355	AT1G76690	AT1G76690-e	OPR2, ATOPR2	12-oxophytodienoate reductase 2	Encodes one of the closely related 12-oxophytodienoic acid reductases. This enzyme is not expected to participate in jasmonic acid biosynthesis because during in vitro assays, it shows very little activity with the naturally occurring OPDA isomer. Shows activity towards 2,4,6-trinitrotoluene. Expressed predominately in root. Predicted to be a cytosolic protein.	12-oxophytodienoate reductase 2 (OPR2); CONTAINS InterPro DOMAIN/s: Aldolase-type TIM barrel (InterPro:IPR013785), NADH:flavin oxidoreductase/NADH oxidase, N-terminal (InterPro:IPR001155); BEST Arabidopsis thaliana protein match is: 12-oxophytodienoate reductase 1 (TAIR:AT1G76680.1); Has 13197 Blast hits to 13176 proteins in 2056 species: Archae - 127; Bacteria - 9811; Metazoa - 29; Fungi - 865; …	374	tr|A0A443NJL4|A0A443NJL4_9MAGN 12-oxophytodienoate reductase 1	Cinnamomum micranthum f. kanehirae	Q8GYB8|OPR2_ARATH 12-oxophytodienoate reductase 2	Arabidopsis thaliana	tan	NA	KAJ8647414.1	2.35003	1.79515	4.60319	1.8646	1.3154	1.42182	0.86352	0.658052	0.594333	0.201745	5.34433	0.41164	1.23861	0.71878	0.388241	1.3195	0.930634	0.76101	1.00867	1.23141	5.37318	1.35274	1.70938	0.610709
C-01	KAJ8647415	369	AT1G76690	AT1G76690-f	OPR2, ATOPR2	12-oxophytodienoate reductase 2	Encodes one of the closely related 12-oxophytodienoic acid reductases. This enzyme is not expected to participate in jasmonic acid biosynthesis because during in vitro assays, it shows very little activity with the naturally occurring OPDA isomer. Shows activity towards 2,4,6-trinitrotoluene. Expressed predominately in root. Predicted to be a cytosolic protein.	12-oxophytodienoate reductase 2 (OPR2); CONTAINS InterPro DOMAIN/s: Aldolase-type TIM barrel (InterPro:IPR013785), NADH:flavin oxidoreductase/NADH oxidase, N-terminal (InterPro:IPR001155); BEST Arabidopsis thaliana protein match is: 12-oxophytodienoate reductase 1 (TAIR:AT1G76680.1); Has 13197 Blast hits to 13176 proteins in 2056 species: Archae - 127; Bacteria - 9811; Metazoa - 29; Fungi - 865; …	374	tr|A0A443NJL4|A0A443NJL4_9MAGN 12-oxophytodienoate reductase 1	Cinnamomum micranthum f. kanehirae	Q8GYB8|OPR2_ARATH 12-oxophytodienoate reductase 2	Arabidopsis thaliana	NA	NA	KAJ8647415.1	0.464255	0.181998	0.036778	0.287481	0.080409	0	0.093309	0.030671	0.068232	0.060421	0.059041	0.199913	0.345332	0.084719	0.161559	0.038506	0.097543	0	0.486917	0.056753	0.232326	0.057384	0.204524	0.113965
C-01	KAJ8647416	425	AT1G09640	AT1G09640-a		Translation elongation factor EF1B, gamma chain		Translation elongation factor EF1B, gamma chain; FUNCTIONS IN: translation elongation factor activity; INVOLVED IN: translational elongation; LOCATED IN: plasma membrane; EXPRESSED IN: male gametophyte, cultured cell, pollen tube, leaf, seed; EXPRESSED DURING: L mature pollen stage, M germinated pollen stage, seed development stages; CONTAINS InterPro DOMAIN/s: Thioredoxin fold (InterPro:IPR01233…	414	tr|A0A3S3MSA1|A0A3S3MSA1_9MAGN Elongation factor 1-gamma 2	Cinnamomum micranthum f. kanehirae	Q9FUM1|EF1G_PRUAV Elongation factor 1-gamma	Prunus avium	turquoise	NA	KAJ8647416.1	318.233	312.296	343.431	320.969	329.82	290.374	395.103	368.694	362.847	279.371	391.69	346.754	405.852	412.756	243.406	237.461	237.975	232.514	260.694	242.941	121.669	226.778	204.204	204.47
C-01	KAJ8647417	264	AT1G33970	AT1G33970-a		P-loop containing nucleoside triphosphate hydrolases superfamily protein		P-loop containing nucleoside triphosphate hydrolases superfamily protein; FUNCTIONS IN: GTP binding; INVOLVED IN: response to bacterium; LOCATED IN: cellular_component unknown; EXPRESSED IN: 22 plant structures; EXPRESSED DURING: 13 growth stages; CONTAINS InterPro DOMAIN/s: AIG1 (InterPro:IPR006703); BEST Arabidopsis thaliana protein match is: P-loop containing nucleoside triphosphate hydrolases…	342	tr|A0A443NJI9|A0A443NJI9_9MAGN AIG1-like protein	Cinnamomum micranthum f. kanehirae	F4HT21|IAN9_ARATH Immune-associated nucleotide-binding protein 9	Arabidopsis thaliana	NA	NA	KAJ8647417.1	0	0	0	0	0.03951	0	0	0	0	0	0	0	0	0	0	0	0	0	0	0	0	0	0	0
C-01	KAJ8647418	387	AT1G33970	AT1G33970-b		P-loop containing nucleoside triphosphate hydrolases superfamily protein		P-loop containing nucleoside triphosphate hydrolases superfamily protein; FUNCTIONS IN: GTP binding; INVOLVED IN: response to bacterium; LOCATED IN: cellular_component unknown; EXPRESSED IN: 22 plant structures; EXPRESSED DURING: 13 growth stages; CONTAINS InterPro DOMAIN/s: AIG1 (InterPro:IPR006703); BEST Arabidopsis thaliana protein match is: P-loop containing nucleoside triphosphate hydrolases…	342	tr|A0A443NJI9|A0A443NJI9_9MAGN AIG1-like protein	Cinnamomum micranthum f. kanehirae	F4HT21|IAN9_ARATH Immune-associated nucleotide-binding protein 9	Arabidopsis thaliana	NA	NA	KAJ8647418.1	0	0	0.469421	0.046592	0.01888	0	0	0	0	0.081129	0.042005	0.010222	0.016562	0.043397	0.091513	0	0	0.09473	0	0.023575	0	0	0	0
C-01	KAJ8647419	605	AT1G33970	AT1G33970-c		P-loop containing nucleoside triphosphate hydrolases superfamily protein		P-loop containing nucleoside triphosphate hydrolases superfamily protein; FUNCTIONS IN: GTP binding; INVOLVED IN: response to bacterium; LOCATED IN: cellular_component unknown; EXPRESSED IN: 22 plant structures; EXPRESSED DURING: 13 growth stages; CONTAINS InterPro DOMAIN/s: AIG1 (InterPro:IPR006703); BEST Arabidopsis thaliana protein match is: P-loop containing nucleoside triphosphate hydrolases…	342	tr|A0A443NJM6|A0A443NJM6_9MAGN PB1 domain-containing protein	Cinnamomum micranthum f. kanehirae	F4HT21|IAN9_ARATH Immune-associated nucleotide-binding protein 9	Arabidopsis thaliana	NA	NA	KAJ8647419.1	0.527039	0.21876	0.254192	0.623086	0.404277	0.51421	1e-06	0.032359	0.169243	0	0.117728	0.895176	0.097898	0.056502	0.292397	0	0.024241	0.134106	0	0.174436	0	0.053046	0.133867	0.141737
C-01	KAJ8647420	124	AT1G09812	AT1G09812-a		unknown protein; BEST Arabidopsis thaliana protein match is: unknown protein (TAIR:AT1G58007); Has 93 Blast hits to 93 proteins in 13 species: Archae - 0; Bacteria - 0; Metazoa - 0; Fungi - 0; Plants - 93; Viruses - 0; Other Eukaryotes - 0 (source: NCBI BLink).		unknown protein; BEST Arabidopsis thaliana protein match is: unknown protein (TAIR:AT1G58007.2); Has 93 Blast hits to 93 proteins in 13 species: Archae - 0; Bacteria - 0; Metazoa - 0; Fungi - 0; Plants - 93; Viruses - 0; Other Eukaryotes - 0 (source: NCBI BLink).	128	tr|A0A4Y7IZL5|A0A4Y7IZL5_PAPSO Uncharacterized protein	Papaver somniferum	NA		greenyellow	NA	KAJ8647420.1	3.64356	6.89751	3.52815	3.87977	6.48216	5.64318	3.09258	2.56892	1.17985	3.12502	2.63684	6.6706	3.95806	1.75001	2.11427	2.99545	2.73695	2.46833	7.34491	7.18053	8.76588	5.38356	6.28846	4.94292
C-01	KAJ8647421	129	AT1G26500	AT1G26500-a		Pentatricopeptide repeat (PPR) superfamily protein		Pentatricopeptide repeat (PPR) superfamily protein; CONTAINS InterPro DOMAIN/s: Pentatricopeptide repeat (InterPro:IPR002885); BEST Arabidopsis thaliana protein match is: Pentatricopeptide repeat (PPR) superfamily protein (TAIR:AT3G62470.1); Has 19147 Blast hits to 7603 proteins in 190 species: Archae - 0; Bacteria - 0; Metazoa - 20; Fungi - 126; Plants - 18834; Viruses - 0; Other Eukaryotes - 16…	505	tr|A0A443PB75|A0A443PB75_9MAGN Putative pentatricopeptide repeat-containing protein	Cinnamomum micranthum f. kanehirae	Q9FZD4|PPR59_ARATH Putative pentatricopeptide repeat-containing protein At1g26500	Arabidopsis thaliana	NA	NA	KAJ8647421.1	0	0	0	0	0	0	0	0	0	0	0	0	0	0	0	0	0	0	0	0	0	0	0	0
C-01	KAJ8647422	302	AT1G13870	AT1G13870	DRL1, AtKTI12	calmodulin binding;purine nucleotide binding	Encodes a homolog of the yeast TOT4/KTI12 protein. Yeast TOT4/KTI12 associates with Elongator, a multisubunit complex that binds the RNA polymerase II transcription elongation complex. Ds insertion mutant has enlarged shoot apical region, 4 to 6 long slender leaves followed by spike-like structures, short roots.	DEFORMED ROOTS AND LEAVES 1 (DRL1); CONTAINS InterPro DOMAIN/s: Chromatin associated protein KTI12 (InterPro:IPR013641); Has 345 Blast hits to 340 proteins in 174 species: Archae - 7; Bacteria - 2; Metazoa - 117; Fungi - 134; Plants - 50; Viruses - 0; Other Eukaryotes - 35 (source: NCBI BLink).	302	tr|A0A3S3M7X3|A0A3S3M7X3_9MAGN Protein KTI12	Cinnamomum micranthum f. kanehirae	B9GAG9|KTI12_ORYSJ Protein KTI12 homolog	Oryza sativa subsp. japonica	NA	NA	KAJ8647422.1	33.7398	30.9847	33.1221	38.07	37.1427	37.2827	41.2557	35.4288	39.9198	35.9978	42.9687	44.0819	47.736	40.8474	38.8924	38.3187	29.3835	35.0354	43.0345	36.3816	24.0404	40.9184	43.7963	35.5523
C-01	KAJ8647423	756	AT3G49670	AT3G49670	BAM2	Leucine-rich receptor-like protein kinase family protein	Encodes a CLAVATA1-related receptor kinase-like protein required for both shoot and flower meristem function. Very similar to BAM1,with more than 85% a.a. identity. It has a broad expression pattern and is involved in vascular strand development in the leaf, control of leaf shape, size and symmetry, male gametophyte development and ovule specification and function. Anthers of double mutants (bam1…	BARELY ANY MERISTEM 2 (BAM2); FUNCTIONS IN: protein serine/threonine kinase activity, protein kinase activity, ATP binding; INVOLVED IN: in 9 processes; LOCATED IN: plasma membrane; EXPRESSED IN: 29 plant structures; EXPRESSED DURING: 15 growth stages; CONTAINS InterPro DOMAIN/s: Protein kinase, catalytic domain (InterPro:IPR000719), Leucine-rich repeat-containing N-terminal domain, type 2 (Inter…	1002	tr|A0A443NJN7|A0A443NJN7_9MAGN Leucine-rich repeat receptor-like serine/threonine-protein kinase BAM1	Cinnamomum micranthum f. kanehirae	O49545|BAME1_ARATH Leucine-rich repeat receptor-like serine/threonine-protein kinase BAM1	Arabidopsis thaliana	yellow	NA	KAJ8647423.1	0.923304	0.343419	0.870259	0.70446	0.6349	0.569788	2.84974	3.74687	2.66233	9.18613	7.31475	0.996237	6.60526	2.99393	0.336016	1.17967	1.14595	1.36742	3.24939	0.921694	0.900833	2.2384	1.7677	1.64436
C-01	KAJ8647424	862	AT1G72180	AT1G72180-a		Leucine-rich receptor-like protein kinase family protein		Leucine-rich receptor-like protein kinase family protein; FUNCTIONS IN: protein serine/threonine kinase activity, kinase activity, ATP binding; INVOLVED IN: transmembrane receptor protein tyrosine kinase signaling pathway, protein amino acid phosphorylation; LOCATED IN: cellular_component unknown; EXPRESSED IN: 22 plant structures; EXPRESSED DURING: 13 growth stages; CONTAINS InterPro DOMAIN/s: P…	977	tr|A0A443NJL7|A0A443NJL7_9MAGN Protein kinase domain-containing protein	Cinnamomum micranthum f. kanehirae	Q9C7T7|CEPR2_ARATH Receptor protein-tyrosine kinase CEPR2	Arabidopsis thaliana	yellow	NA	KAJ8647424.1	9.18852	5.83504	16.4195	25.396	24.342	22.3633	39.9243	51.4581	40.888	53.9553	29.0783	14.2012	40.352	26.9651	15.3051	34.9238	28.6697	29.6829	35.1933	25.4594	3.59461	48.532	26.1281	24.39
C-01	KAJ8647425	816	AT5G08450	AT5G08450-a		CONTAINS InterPro DOMAIN/s: Histone deacetylation protein Rxt3 (InterPro:IPR013951); Has 34444 Blast hits to 20801 proteins in 1175 species: Archae - 64; Bacteria - 2390; Metazoa - 15568; Fungi - 3729; Plants - 1886; Viruses - 208; Other Eukaryotes - 10599 (source: NCBI BLink).		CONTAINS InterPro DOMAIN/s: Histone deacetylation protein Rxt3 (InterPro:IPR013951); Has 34444 Blast hits to 20801 proteins in 1175 species: Archae - 64; Bacteria - 2390; Metazoa - 15568; Fungi - 3729; Plants - 1886; Viruses - 208; Other Eukaryotes - 10599 (source: NCBI BLink).	918	tr|A0A3S3N0V4|A0A3S3N0V4_9MAGN Histone deacetylation protein Rxt3	Cinnamomum micranthum f. kanehirae	NA		turquoise	NA	KAJ8647425.1	8.77077	6.62796	13.9122	9.77414	9.02568	8.42341	19.1845	21.4389	20.0118	17.2034	24.1949	13.5927	18.8637	12.9659	13.3955	13.4883	9.68896	12.5328	9.40209	5.96779	3.31517	6.26886	8.28183	7.18209
C-01	KAJ8647426	385	AT1G72050	AT1G72050-a	TFIIIA	transcription factor IIIA	Encodes a transcriptional factor TFIIIA required for transcription of 5S rRNA gene. 5S rRNA is the smallest constituent of the ribosome. Work on one of the gene models AT1G72050.2 showed that it encodes a protein with nine Cys(2)-His(2)-type zinc fingers, a characteristic feature of TFIIIA proteins. AT1G72050.2 also contains a 23 amino acid spacer between fingers 1 and 2, a 66 amino acid spacer b…	transcription factor IIIA (TFIIIA); FUNCTIONS IN: zinc ion binding, nucleic acid binding; INVOLVED IN: biological_process unknown; EXPRESSED IN: 24 plant structures; EXPRESSED DURING: 13 growth stages; CONTAINS InterPro DOMAIN/s: Zinc finger, C2H2-like (InterPro:IPR015880), Zinc finger, C2H2-type (InterPro:IPR007087), Zinc finger, C2H2-type/integrase, DNA-binding (InterPro:IPR013087); BEST Arabid…	412	tr|A0A5B7BM90|A0A5B7BM90_DAVIN Putative transcription factor IIIA-like	Davidia involucrata	Q84MZ4|TF3A_ARATH Transcription factor IIIA	Arabidopsis thaliana	yellow	C2H2	KAJ8647426.1	3.07521	2.5135	10.0789	3.54667	3.69013	3.50223	8.31303	6.33056	6.91851	6.64543	8.4728	12.123	9.15578	6.67215	10.4718	12.1776	11.2643	10.7049	5.42311	6.5832	3.75458	4.05582	6.56443	6.68772
C-01	KAJ8647427	325	AT4G21190	AT4G21190-a	emb1417	Pentatricopeptide repeat (PPR) superfamily protein		embryo defective 1417 (emb1417); CONTAINS InterPro DOMAIN/s: Pentatricopeptide repeat (InterPro:IPR002885); BEST Arabidopsis thaliana protein match is: Pentatricopeptide repeat (PPR) superfamily protein (TAIR:AT4G18975.4); Has 30201 Blast hits to 17322 proteins in 780 species: Archae - 12; Bacteria - 1396; Metazoa - 17338; Fungi - 3422; Plants - 5037; Viruses - 0; Other Eukaryotes - 2996 (source:…	307	tr|A0A3S4PN08|A0A3S4PN08_9MAGN Pentatricopeptide repeat-containing protein	Cinnamomum micranthum f. kanehirae	Q8LG95|PP332_ARATH Pentatricopeptide repeat-containing protein At4g21190	Arabidopsis thaliana	blue	NA	KAJ8647427.1	10.5847	10.8677	10.0702	11.1187	12.0892	10.3535	12.1787	10.8666	11.8912	7.92961	7.33897	14.1603	10.8835	9.18094	12.3591	6.56348	6.84379	7.21628	8.57137	5.18167	5.27488	8.14507	6.06007	5.97793
C-01	KAJ8647428	700	AT1G17840	AT1G17840-a	WBC11, ABCG11, DSO, COF1, ATWBC11	white-brown complex homolog protein 11	Encodes a plasma membrane-localized ATP-binding cassette transporter, that is required for cutin transport to the extracellular matrix.	white-brown complex homolog protein 11 (WBC11); FUNCTIONS IN: ATPase activity, coupled to transmembrane movement of substances, fatty acid transporter activity; INVOLVED IN: cutin transport, fatty acid transport; LOCATED IN: plasma membrane, external side of plasma membrane; EXPRESSED IN: 26 plant structures; EXPRESSED DURING: 13 growth stages; CONTAINS InterPro DOMAIN/s: ATPase, AAA+ type, core …	703	tr|A0A2G5CVT1|A0A2G5CVT1_AQUCA ABC transporter domain-containing protein	Aquilegia coerulea	Q8RXN0|AB11G_ARATH ABC transporter G family member 11	Arabidopsis thaliana	yellow	NA	KAJ8647428.1	0.618628	0.445345	2.14464	0.246436	0.393705	0.465046	9.71166	8.60945	8.33302	3.56844	10.2724	0.746961	3.37943	3.00791	1.1037	2.52815	2.84321	2.35463	0.054844	1.20552	0.834942	2.02368	1.46123	1.19622
C-01	KAJ8647429	470	AT3G20015	AT3G20015-a		Eukaryotic aspartyl protease family protein		Eukaryotic aspartyl protease family protein; FUNCTIONS IN: aspartic-type endopeptidase activity; INVOLVED IN: proteolysis; LOCATED IN: endomembrane system; EXPRESSED IN: 20 plant structures; EXPRESSED DURING: 12 growth stages; CONTAINS InterPro DOMAIN/s: Peptidase aspartic (InterPro:IPR021109), Peptidase aspartic, catalytic (InterPro:IPR009007), Peptidase A1 (InterPro:IPR001461); BEST Arabidopsis…	470	tr|A0A443NJJ9|A0A443NJJ9_9MAGN Peptidase A1	Cinnamomum micranthum f. kanehirae	Q9LHE3|ASPG2_ARATH Protein ASPARTIC PROTEASE IN GUARD CELL 2	Arabidopsis thaliana	blue	NA	KAJ8647429.1	27.6722	21.9873	7.32373	26.8695	24.3875	28.7553	5.3109	5.88635	6.58242	26.3341	7.88834	14.5757	26.2783	13.7977	5.12446	0.376416	2.29697	1.57009	0.502037	0.107151	0.674764	0.169164	0.016539	0.105914
C-01	KAJ8647430	113	NA	NA						NA		NA		NA	NA	KAJ8647430.1	0	0.010179	0	0	0.016065	0.10498	0	0.377202	0	0.027424	0.131968	0.562776	0.26293	0.031893	0.120925	0	0	0	0	0	0	0	0	0
C-01	KAJ8647431	187	AT5G23420	AT5G23420-a	HMGB6	high-mobility group box 6	Encodes HMGB6, a protein belonging to the subgroup of HMGB (high mobility group B) proteins. Localized in the nucleus. Binds to supercoiled DNA in vitro. HMGB6 is phosphorylated by protein kinase CK2alpha within its acidic C-terminal domain.	high-mobility group box 6 (HMGB6); CONTAINS InterPro DOMAIN/s: High mobility group, superfamily (InterPro:IPR009071), High mobility group, HMG1/HMG2 (InterPro:IPR000910); BEST Arabidopsis thaliana protein match is: HMG-box (high mobility group) DNA-binding family protein (TAIR:AT5G23405.1); Has 30201 Blast hits to 17322 proteins in 780 species: Archae - 12; Bacteria - 1396; Metazoa - 17338; Fungi…	241	tr|A0A3S3MLP8|A0A3S3MLP8_9MAGN High mobility group B protein 7	Cinnamomum micranthum f. kanehirae	Q8LDF9|HMGB7_ARATH High mobility group B protein 7	Arabidopsis thaliana	blue	NA	KAJ8647431.1	43.4745	52.8071	4.96919	20.4671	26.6679	20.1889	19.2493	16.3553	16.1004	18.6181	16.2314	86.9858	25.7	23.6471	88.5508	0.030597	0.059496	0.545055	0.121457	0	0.099008	0	0.375782	0.199214
C-01	KAJ8647432	211	AT1G65690	AT1G65690-a		Late embryogenesis abundant (LEA) hydroxyproline-rich glycoprotein family		Late embryogenesis abundant (LEA) hydroxyproline-rich glycoprotein family; CONTAINS InterPro DOMAIN/s: Late embryogenesis abundant protein, group 2 (InterPro:IPR004864); BEST Arabidopsis thaliana protein match is: NDR1/HIN1-like 25 (TAIR:AT5G36970.1); Has 985 Blast hits to 984 proteins in 28 species: Archae - 0; Bacteria - 0; Metazoa - 0; Fungi - 0; Plants - 985; Viruses - 0; Other Eukaryotes - 0…	252	tr|A0A3S3MF57|A0A3S3MF57_9MAGN Protein YLS9-like protein	Cinnamomum micranthum f. kanehirae	Q8LD98|NHL6_ARATH NDR1/HIN1-like protein 6	Arabidopsis thaliana	grey60	NA	KAJ8647432.1	0	0.012938	0	0	0.029339	0	0.106474	0.040849	0	0.078584	1.5601	0.145404	0.154489	3.1255	0.807899	0	0	0.151347	0	0	0	0.069227	0.087609	0
C-01	KAJ8647433	303	AT3G19980	AT3G19980	ATFYPP3, EMB2736, STPP, FYPP3	flower-specific, phytochrome-associated protein phosphatase 3	Encodes catalytic subunit of serine/threonine protein phosphatase 2A. It can associate with phytochromes A and B in vitro. Mutant plants display an accelerated flowering phenotype.	flower-specific, phytochrome-associated protein phosphatase 3 (FYPP3); CONTAINS InterPro DOMAIN/s: Metallophosphoesterase (InterPro:IPR004843), Serine/threonine-specific protein phosphatase/bis(5-nucleosyl)-tetraphosphatase (InterPro:IPR006186); BEST Arabidopsis thaliana protein match is: Calcineurin-like metallo-phosphoesterase superfamily protein (TAIR:AT1G50370.1); Has 6822 Blast hits to 6670 …	303	tr|A0A443NJN4|A0A443NJN4_9MAGN Serine/threonine-protein phosphatase	Cinnamomum micranthum f. kanehirae	Q8LSN3|FYPP_PEA Phytochrome-associated serine/threonine-protein phosphatase	Pisum sativum	turquoise	NA	KAJ8647433.1	40.0829	32.7156	40.9191	34.4873	36.7532	30.1299	40.0735	40.0651	35.7374	37.3304	42.8384	66.1992	46.3002	36.7044	61.5672	24.0417	24.6699	20.7278	27.371	24.3745	28.9227	21.4113	19.7835	16.6999
C-01	KAJ8647434	379	AT5G09280	AT5G09280-a		Pectin lyase-like superfamily protein		Pectin lyase-like superfamily protein; CONTAINS InterPro DOMAIN/s: Pectin lyase fold/virulence factor (InterPro:IPR011050), AmbAllergen (InterPro:IPR018082), Pectate lyase/Amb allergen (InterPro:IPR002022), Pectin lyase fold (InterPro:IPR012334), Parallel beta-helix repeat (InterPro:IPR006626); BEST Arabidopsis thaliana protein match is: Pectin lyase-like superfamily protein (TAIR:AT1G30350.1); H…	297	tr|A0A3S3Q3L3|A0A3S3Q3L3_9MAGN Pectate lyase	Cinnamomum micranthum f. kanehirae	O65388|PLY2_ARATH Putative pectate lyase 2	Arabidopsis thaliana	NA	NA	KAJ8647434.1	0	0	0	0	0.037101	0	0.023457	0	0	0	0	0	0.000873	0	0	0	0.000981	0	0	0	0	0	0	0
C-01	KAJ8647435	510	AT1G28300	AT1G28300	LEC2	AP2/B3-like transcriptional factor family protein	Transcription factor that contains a B3 domain, a DNA-binding motif unique to plants and characteristic of several transcription factors. Plays critical roles both early and late during embryo development. LEC2 RNA accumulates primarily during seed development. LEC2 is required for the maintenance of suspensor morphology, specification of cotyledon identity, progression through the maturation pha…	LEAFY COTYLEDON 2 (LEC2); CONTAINS InterPro DOMAIN/s: Transcriptional factor B3 (InterPro:IPR003340); BEST Arabidopsis thaliana protein match is: AP2/B3-like transcriptional factor family protein (TAIR:AT3G26790.1); Has 515 Blast hits to 514 proteins in 42 species: Archae - 0; Bacteria - 0; Metazoa - 0; Fungi - 0; Plants - 515; Viruses - 0; Other Eukaryotes - 0 (source: NCBI BLink).	363	tr|A0A1U8BDF5|A0A1U8BDF5_NELNU Uncharacterized protein LOC104613375 isoform X1	Nelumbo nucifera	Q7XKC4|Y4765_ORYSJ Putative B3 domain-containing protein Os04g0676650	Oryza sativa subsp. japonica	NA	B3	KAJ8647435.1	0.902013	1.7913	0.678773	1.0085	0.784206	1.21821	1.09487	0.838196	1.25568	1.57065	0.903471	0.432687	0.777556	0.959441	0.423472	0.526242	0.538685	0.284249	0.208939	0.317458	0.242938	0.739554	0.851217	0.41475
C-01	KAJ8647436	455	AT5G23300	AT5G23300	PYRD	pyrimidine d	dihydroorotate dehydrogenase, catalyses fourth step of pyrimidine biosynthesis	pyrimidine d (PYRD); FUNCTIONS IN: dihydroorotate dehydrogenase activity; INVOLVED IN: 'de novo' pyrimidine base biosynthetic process, pyrimidine ribonucleotide biosynthetic process; LOCATED IN: mitochondrion; EXPRESSED IN: 21 plant structures; EXPRESSED DURING: 11 growth stages; CONTAINS InterPro DOMAIN/s: Dihydroorotate dehydrogenase, conserved site (InterPro:IPR001295), Aldolase-type TIM barre…	460	tr|A0A3S3NFP4|A0A3S3NFP4_9MAGN Dihydroorotate dehydrogenase (quinone), mitochondrial	Cinnamomum micranthum f. kanehirae	Q7XKC8|PYRD_ORYSJ Dihydroorotate dehydrogenase (quinone), mitochondrial	Oryza sativa subsp. japonica	turquoise	NA	KAJ8647436.1	10.0363	9.64314	14.4618	15.9695	15.4873	15.9673	20.2939	17.1562	15.5118	9.80683	17.7205	16.5736	16.9752	18.6066	12.4419	10.3935	11.1149	12.6241	7.74078	6.60951	8.00438	7.39479	7.50932	7.50711
C-01	KAJ8647437	167	AT5G08330	AT5G08330-a		TCP family transcription factor		TCP family transcription factor ; CONTAINS InterPro DOMAIN/s: Transcription factor, TCP (InterPro:IPR005333), Transcription factor TCP subgroup (InterPro:IPR017887); BEST Arabidopsis thaliana protein match is: TCP family transcription factor (TAIR:AT5G23280.1); Has 954 Blast hits to 946 proteins in 163 species: Archae - 0; Bacteria - 6; Metazoa - 29; Fungi - 0; Plants - 913; Viruses - 0; Other Eu…	239	tr|A0A443NJM7|A0A443NJM7_9MAGN TCP transcription factor	Cinnamomum micranthum f. kanehirae	Q9FTA2|TCP21_ARATH Transcription factor TCP21	Arabidopsis thaliana	grey	TCP	KAJ8647437.1	1.30534	2.53328	6.80042	3.05395	5.59229	4.56303	5.79466	5.12658	5.22904	6.6033	2.09509	3.45973	9.73863	6.84368	1.76961	1.77072	2.45098	2.89751	5.48152	5.59879	8.01549	3.87326	2.78053	2.00229
C-01	KAJ8647438	89	NA	NA						NA		NA		NA	NA	KAJ8647438.1	0	0.168788	0	0.024955	0.157415	0	0.008869	0	0.418574	0.071379	0.425299	0.043297	0.190706	0.513411	0	0	0	0	0.153522	0.19664	0	0.17383	0	0.058724
C-01	KAJ8647439	1476	AT1G62310	AT1G62310-a		transcription factor jumonji (jmjC) domain-containing protein		transcription factor jumonji (jmjC) domain-containing protein; FUNCTIONS IN: sequence-specific DNA binding transcription factor activity, zinc ion binding; EXPRESSED IN: 22 plant structures; EXPRESSED DURING: 14 growth stages; CONTAINS InterPro DOMAIN/s: Transcription factor jumonji/aspartyl beta-hydroxylase (InterPro:IPR003347), Zinc finger, RING-type (InterPro:IPR001841), Transcription factor j…	883	tr|A0A443NJN2|A0A443NJN2_9MAGN Lysine-specific demethylase JMJ25 isoform X1	Cinnamomum micranthum f. kanehirae	C0SV12|JMJ29_ARATH Lysine-specific demethylase JMJ29	Arabidopsis thaliana	turquoise	NA	KAJ8647439.1	3.70604	2.24541	2.42011	5.35011	3.875	4.0298	5.65417	6.97572	6.236	8.16217	12.6744	7.42405	10.6325	4.93375	8.73447	2.77688	3.16276	3.33899	1.52216	0.899534	0.392002	0.678985	1.00272	0.913145
C-01	KAJ8647440	336	AT5G23250	AT5G23250		Succinyl-CoA ligase, alpha subunit		Succinyl-CoA ligase, alpha subunit; FUNCTIONS IN: succinate-CoA ligase (GDP-forming) activity, copper ion binding; INVOLVED IN: metabolic process; LOCATED IN: mitochondrion; EXPRESSED IN: 23 plant structures; EXPRESSED DURING: 14 growth stages; CONTAINS InterPro DOMAIN/s: Succinyl-CoA ligase, alpha subunit (InterPro:IPR005810), ATP-citrate lyase/succinyl-CoA ligase (InterPro:IPR005811), NAD(P)-bi…	341	tr|A0A443NJP8|A0A443NJP8_9MAGN Succinate--CoA ligase [ADP-forming] subunit alpha, mitochondrial	Cinnamomum micranthum f. kanehirae	Q6DQL1|SUCA2_SOLLC Succinate--CoA ligase [ADP-forming] subunit alpha-2, mitochondrial	Solanum lycopersicum	turquoise	NA	KAJ8647440.1	66.2197	65.451	104.381	95.0109	93.3965	89.8423	101.269	94.1882	85.293	83.2516	122.678	71.464	102.766	113.38	81.4856	53.9684	55.2604	53.9686	36.1238	29.5161	41.2683	40.9568	32.2312	38.3038
C-01	KAJ8647441	441	AT5G23210	AT5G23210-a	SCPL34	serine carboxypeptidase-like 34		serine carboxypeptidase-like 34 (SCPL34); FUNCTIONS IN: serine-type carboxypeptidase activity; INVOLVED IN: proteolysis; LOCATED IN: vacuole, plant-type cell wall; EXPRESSED IN: 22 plant structures; EXPRESSED DURING: 13 growth stages; CONTAINS InterPro DOMAIN/s: Peptidase S10, serine carboxypeptidase (InterPro:IPR001563), Peptidase S10, serine carboxypeptidase, active site (InterPro:IPR018202); B…	499	tr|A0A3S3MSB5|A0A3S3MSB5_9MAGN Carboxypeptidase	Cinnamomum micranthum f. kanehirae	Q0WPR4|SCP34_ARATH Serine carboxypeptidase-like 34	Arabidopsis thaliana	NA	NA	KAJ8647441.1	0	0	0	0.014244	0	0.210026	0	0	0	0	0.038646	0.090129	0	0	0.02314	0	0	0	0	0	0	0.00059	0	0
C-01	KAJ8647442	313	AT5G08240	AT5G08240-a		unknown protein; BEST Arabidopsis thaliana protein match is: unknown protein (TAIR:AT5G23160); Has 69 Blast hits to 69 proteins in 10 species: Archae - 0; Bacteria - 1; Metazoa - 0; Fungi - 0; Plants - 68; Viruses - 0; Other Eukaryotes - 0 (source: NCBI BLink).		unknown protein; BEST Arabidopsis thaliana protein match is: unknown protein (TAIR:AT5G23160.1); Has 69 Blast hits to 69 proteins in 10 species: Archae - 0; Bacteria - 1; Metazoa - 0; Fungi - 0; Plants - 68; Viruses - 0; Other Eukaryotes - 0 (source: NCBI BLink).	258	tr|A0AA88UK98|A0AA88UK98_9ASTE Uncharacterized protein	Escallonia rubra	Q9FMY4|Y5316_ARATH Uncharacterized protein At5g23160	Arabidopsis thaliana	NA	NA	KAJ8647442.1	0	0.055434	0	0	0	0	0.263963	0	0.062813	0	0.306437	0.046759	0.030499	0	0	0	0	0	0	0.018998	0	0	0	0
C-01	KAJ8647443	343	AT5G23150	AT5G23150-a	HUA2	Tudor/PWWP/MBT domain-containing protein	Putative transcription factor. Member of the floral homeotic AGAMOUS pathway.Mutations in HUA enhance the phenotype of mild ag-4 allele. Single hua mutants are early flowering and have reduced levels of FLC mRNA. Other MADS box flowering time genes such as FLM and MAF2 also appear to be regulated by HUA2. HUA2 normally activates FLC expression and enhances AG function.	ENHANCER OF AG-4 2 (HUA2); CONTAINS InterPro DOMAIN/s: Protein of unknown function DUF618 (InterPro:IPR006903), RNA polymerase II, large subunit, CTD (InterPro:IPR006569), PWWP (InterPro:IPR000313); BEST Arabidopsis thaliana protein match is: Tudor/PWWP/MBT domain-containing protein (TAIR:AT5G08230.1); Has 1807 Blast hits to 1807 proteins in 277 species: Archae - 0; Bacteria - 0; Metazoa - 736; F…	1392	tr|A0A443NJK9|A0A443NJK9_9MAGN ENHANCER OF AG-4 protein 2-like protein isoform X1	Cinnamomum micranthum f. kanehirae	Q9XER9|HUA2_ARATH ENHANCER OF AG-4 protein 2	Arabidopsis thaliana	turquoise	NA	KAJ8647443.1	29.5351	26.0734	20.8763	24.7656	26.0233	24.7987	26.7478	30.1858	30.1464	30.2018	34.956	27.1385	33.5493	25.7011	18.0621	17.5985	21.2362	15.4717	17.1591	20.9811	6.97487	14.3491	17.2118	14.3537
C-01	KAJ8647444	68	NA	NA						NA		NA		blue	NA	KAJ8647444.1	17.6913	19.7306	8.03119	12.8715	12.039	13.2858	12.9686	9.41514	16.409	11.0407	15.0165	9.8774	11.2567	12.6848	8.30772	6.18843	8.18195	6.56742	9.10146	13.8434	3.56173	6.2989	11.3143	7.30032
C-01	KAJ8647445	1552	AT5G23150	AT5G23150-b	HUA2	Tudor/PWWP/MBT domain-containing protein	Putative transcription factor. Member of the floral homeotic AGAMOUS pathway.Mutations in HUA enhance the phenotype of mild ag-4 allele. Single hua mutants are early flowering and have reduced levels of FLC mRNA. Other MADS box flowering time genes such as FLM and MAF2 also appear to be regulated by HUA2. HUA2 normally activates FLC expression and enhances AG function.	ENHANCER OF AG-4 2 (HUA2); CONTAINS InterPro DOMAIN/s: Protein of unknown function DUF618 (InterPro:IPR006903), RNA polymerase II, large subunit, CTD (InterPro:IPR006569), PWWP (InterPro:IPR000313); BEST Arabidopsis thaliana protein match is: Tudor/PWWP/MBT domain-containing protein (TAIR:AT5G08230.1); Has 1807 Blast hits to 1807 proteins in 277 species: Archae - 0; Bacteria - 0; Metazoa - 736; F…	1392	tr|A0A443NJK9|A0A443NJK9_9MAGN ENHANCER OF AG-4 protein 2-like protein isoform X1	Cinnamomum micranthum f. kanehirae	Q9XER9|HUA2_ARATH ENHANCER OF AG-4 protein 2	Arabidopsis thaliana	turquoise	NA	KAJ8647445.1	3.65154	1.64643	7.52189	5.81426	4.6086	4.06575	11.3841	11.8945	9.36645	12.136	20.0612	9.29058	12.5297	6.4358	6.83401	7.39788	7.27866	7.599	6.74591	2.61873	2.20246	3.86809	2.64339	3.29557
C-01	KAJ8647446	352	AT5G08200	AT5G08200-a		peptidoglycan-binding LysM domain-containing protein		peptidoglycan-binding LysM domain-containing protein; BEST Arabidopsis thaliana protein match is: Peptidoglycan-binding LysM domain-containing protein (TAIR:AT5G23130.1); Has 390 Blast hits to 387 proteins in 72 species: Archae - 0; Bacteria - 10; Metazoa - 233; Fungi - 7; Plants - 113; Viruses - 0; Other Eukaryotes - 27 (source: NCBI BLink).	409	tr|A0A443NJU0|A0A443NJU0_9MAGN Peptidoglycan-binding LysM domain-containing protein, putative isoform 1	Cinnamomum micranthum f. kanehirae	NA		turquoise	NA	KAJ8647446.1	22.7104	21.179	30.027	25.0256	28.0592	26.722	40.1233	37.9482	38.2354	34.3729	52.8073	57.804	37.7256	33.9276	50.1968	29.9579	26.1651	31.946	23.9919	18.62	25.1378	21.7073	19.9687	20.8431
C-01	KAJ8647447	400	AT5G23120	AT5G23120	HCF136	photosystem II stability/assembly factor, chloroplast (HCF136)	encodes a stability and/or assembly factor of photosystem II	HIGH CHLOROPHYLL FLUORESCENCE 136 (HCF136); INVOLVED IN: response to cadmium ion, plastid organization, protein complex assembly; LOCATED IN: in 8 components; EXPRESSED IN: 25 plant structures; EXPRESSED DURING: 14 growth stages; CONTAINS InterPro DOMAIN/s: BNR repeat (InterPro:IPR002860), Photosystem II stability/assembly factor, HCF136 (InterPro:IPR016705), Twin-arginine translocation pathway, …	403	tr|A0A3S3P098|A0A3S3P098_9MAGN Photosystem II stability/assembly factor	Cinnamomum micranthum f. kanehirae	O82660|P2SAF_ARATH Photosystem II stability/assembly factor HCF136, chloroplastic	Arabidopsis thaliana	blue	NA	KAJ8647447.1	5.20989	4.76452	15.6081	7.59197	8.08594	6.14958	5.63455	6.26609	5.93042	4.34018	6.98087	6.93523	5.06188	6.12694	5.23475	5.27852	4.91963	5.38605	4.18578	5.67048	1.78505	3.46752	5.24081	4.01256
C-01	KAJ8647448	1298	AT1G15030	AT1G15030-a		Protein of unknown function (DUF789)	Encodes a Cysteine-rich peptide (CRP) family protein	Protein of unknown function (DUF789); CONTAINS InterPro DOMAIN/s: Protein of unknown function DUF789 (InterPro:IPR008507); BEST Arabidopsis thaliana protein match is: Protein of unknown function (DUF789) (TAIR:AT2G01260.1); Has 315 Blast hits to 313 proteins in 19 species: Archae - 0; Bacteria - 0; Metazoa - 0; Fungi - 2; Plants - 311; Viruses - 0; Other Eukaryotes - 2 (source: NCBI BLink).	360	tr|A0A3S3M7Y6|A0A3S3M7Y6_9MAGN Uncharacterized protein	Cinnamomum micranthum f. kanehirae	NA		turquoise	NA	KAJ8647448.1	10.2581	5.22346	17.6518	8.53802	7.19611	7.70708	15.5432	20.5742	14.3415	15.1274	19.3905	12.6205	17.435	7.71713	9.76829	14.4877	12.2197	12.4704	8.18185	4.55665	5.15137	5.25401	5.18498	4.86857
C-01	KAJ8647449	694	AT1G65730	AT1G65730-a	YSL7	YELLOW STRIPE like 7	Arabidopsis thaliana metal-nicotianamine transporter YSL4	YELLOW STRIPE like 7 (YSL7); FUNCTIONS IN: oligopeptide transporter activity; INVOLVED IN: oligopeptide transport, transmembrane transport; LOCATED IN: plasma membrane; EXPRESSED IN: 10 plant structures; EXPRESSED DURING: 4 anthesis, C globular stage, petal differentiation and expansion stage; CONTAINS InterPro DOMAIN/s: Oligopeptide transporter OPT superfamily (InterPro:IPR004813); BEST Arabidop…	688	tr|A0A443NJQ6|A0A443NJQ6_9MAGN Putative metal-nicotianamine transporter YSL8	Cinnamomum micranthum f. kanehirae	Q9SHY2|YSL7_ARATH Probable metal-nicotianamine transporter YSL7	Arabidopsis thaliana	NA	NA	KAJ8647449.1	0.077319	0.24286	0.016808	0.211056	0.444387	0.26148	0.189128	0.195857	0.060946	0.438686	0.22509	0.038547	0.374787	0.627975	1.931	0.311663	0.031383	0.008886	0.015169	0	0.16202	0.070532	0	0.043439
C-01	KAJ8647450	152	NA	NA						NA		NA		NA	NA	KAJ8647450.1	0	0	0	3e-06	0.009034	0.22716	0.162316	0	5e-06	0.223373	0.224058	0.006595	0.224995	0.083102	0.009208	0.176281	0.071278	0.445387	0.030787	0.035091	0	0.019233	0	0.017397
C-01	KAJ8647451	160	NA	NA						NA		NA		NA	NA	KAJ8647451.1	0	0	0	0	0	0	0	0	0	0	0	0	0	0	0	0	0	0	0	0	0	0	0	0
C-01	KAJ8647452	552	AT5G16340	AT5G16340		AMP-dependent synthetase and ligase family protein		AMP-dependent synthetase and ligase family protein; FUNCTIONS IN: catalytic activity; INVOLVED IN: metabolic process; CONTAINS InterPro DOMAIN/s: AMP-binding, conserved site (InterPro:IPR020845), AMP-dependent synthetase/ligase (InterPro:IPR000873); BEST Arabidopsis thaliana protein match is: acyl activating enzyme 5 (TAIR:AT5G16370.1); Has 1807 Blast hits to 1807 proteins in 277 species: Archae …	550	tr|A0A3S3N0W7|A0A3S3N0W7_9MAGN Putative acyl-activating enzyme 5, peroxisomal	Cinnamomum micranthum f. kanehirae	M4IQQ5|CCL4_HUMLU 2-methylpropanoate--CoA ligase CCL4	Humulus lupulus	turquoise	NA	KAJ8647452.1	200.129	171.014	225.237	217.805	220.432	204.033	359.8	379.196	352.239	192.949	249.378	114.398	200.134	239.358	83.8432	161.434	137.253	145.552	119.711	94.4368	124.446	78.6062	64.2082	65.1862
C-01	KAJ8647453	113	AT1G75960	AT1G75960		AMP-dependent synthetase and ligase family protein		AMP-dependent synthetase and ligase family protein; FUNCTIONS IN: catalytic activity; INVOLVED IN: metabolic process; EXPRESSED IN: 18 plant structures; EXPRESSED DURING: 10 growth stages; CONTAINS InterPro DOMAIN/s: AMP-binding, conserved site (InterPro:IPR020845), AMP-dependent synthetase/ligase (InterPro:IPR000873); BEST Arabidopsis thaliana protein match is: acyl activating enzyme 5 (TAIR:AT5…	544	tr|A0A3S3Q4S8|A0A3S3Q4S8_9MAGN Putative acyl-activating enzyme 5, peroxisomal	Cinnamomum micranthum f. kanehirae	M4IQQ5|CCL4_HUMLU 2-methylpropanoate--CoA ligase CCL4	Humulus lupulus	turquoise	NA	KAJ8647453.1	0.985075	0.789033	3.17112	1.93587	2.64033	1.77927	1.83706	1.17264	2.49873	2.76085	4.07367	2.62191	2.69839	3.04293	3.69867	0.481194	1.13364	0.511701	1.64213	1.13344	0	0.441763	0.715983	0.763452
C-01	KAJ8647454	69	NA	NA						NA		NA		pink	NA	KAJ8647454.1	1.42044	1.17549	1.84648	2.28484	1.68676	1.06152	1.99181	1.53077	1.22884	1.08842	2.14136	3.08953	1.62573	1.01158	3.52577	0.963248	1.61387	1.1365	1.37914	2.47937	2.29164	2.57579	2.34814	4.34923
C-01	KAJ8647455	418	AT4G22660	AT4G22660-a		F-box family protein with a domain of unknown function (DUF295)		CONTAINS InterPro DOMAIN/s: F-box domain, cyclin-like (InterPro:IPR001810), F-box domain, Skp2-like (InterPro:IPR022364), Protein of unknown function DUF295 (InterPro:IPR005174); BEST Arabidopsis thaliana protein match is: F-box family protein with a domain of unknown function (DUF295) (TAIR:AT4G22165.1); Has 499 Blast hits to 486 proteins in 13 species: Archae - 0; Bacteria - 0; Metazoa - 0; Fun…	396	tr|A0A3S3MLR2|A0A3S3MLR2_9MAGN Putative F-box protein	Cinnamomum micranthum f. kanehirae	O49647|FB246_ARATH Putative F-box protein At4g22660	Arabidopsis thaliana	turquoise	NA	KAJ8647455.1	81.8203	81.8659	32.0979	48.8251	42.2053	46.071	124.073	134.395	135.985	77.025	108.01	140.807	57.4527	154.429	127.26	19.6278	30.961	26.5662	13.7673	13.0528	11.7533	8.9376	9.06337	9.09028
C-01	KAJ8647456	475	AT2G39980	AT2G39980-a		HXXXD-type acyl-transferase family protein		HXXXD-type acyl-transferase family protein; FUNCTIONS IN: transferase activity, transferring acyl groups other than amino-acyl groups, transferase activity; INVOLVED IN: response to karrikin; LOCATED IN: cellular_component unknown; EXPRESSED IN: 17 plant structures; EXPRESSED DURING: 10 growth stages; CONTAINS InterPro DOMAIN/s: Transferase (InterPro:IPR003480); BEST Arabidopsis thaliana protein …	482	tr|A0A443NJQ7|A0A443NJQ7_9MAGN BAHD acyltransferase DCR	Cinnamomum micranthum f. kanehirae	Q9SND9|Y3028_ARATH Uncharacterized acetyltransferase At3g50280	Arabidopsis thaliana	turquoise	NA	KAJ8647456.1	1283.74	1125.88	872.614	963.495	1004.77	963.768	4190.14	3197.5	3322.74	2588.26	1721.35	318.95	2043.35	1631.96	131.236	3185.58	2484.18	2474.77	269.943	307.685	2916.08	98.7726	125.287	139.017
[truncated: 41,963 more rows]
