# Supplementary material for: Identification of Auxin, Cytokinin, Transcription Factors, and Other Zygotic Embryogenesis-Related Genes in Persea americana: A Transcriptomic-Based Study
Source: Plants (Basel). 2025 Oct 27;14(21):3288. doi: 10.3390/plants14213288 (PMC12608710; doi:10.3390/plants14213288)
Supplement: Supplementary file 1 [file plants-14-03288-s001.zip › Table S3.xlsx]

## Sheet: aux
	Table S3: List of differentially expressed genes belonging Aux, Ck, transcription factors and others.
Pa	At	Gene	2 cm	3 cm	4 cm	5 cm	7 cm	8 cm	9 cm
KAJ8623627	AT2G36910	ABCB1	0	0	0	1.5428	0	0	0
KAJ8615575	AT3G28345	ABCB15	9.0888	0	0	0	0	0	0
KAJ8625817	AT3G28860	ABCB19	0	0	0	0	0	0	2.68626
KAJ8641539	AT5G03910	ABCB29	0	1.6684	0	0	0	0	0
KAJ8632463	AT2G47000	ABCB4	0	0	0	0	4.35433	0	5.12897
KAJ8648218	AT5G60790 a	ABCF1 a	0	0	0	0	0	0	-1.74092
KAJ8648193	AT5G60790 b	ABCF1 b	0	0	0	0	-1.67403	0	-2.61132
KAJ8622727	AT3G21090 a	ABCG15 a	0	-1.84275	0	0	0	0	0
KAJ8622722	AT3G21090 b	ABCG15 b	0	0	-4.82209	1.70434	-5.6	0	-6.22614
KAJ8620861	AT3G55090 a	ABCG16 a	0	-4.00305	-3.98124	0	-5.95917	-3.92709	-5.42972
KAJ8648469	AT3G55090 b	ABCG16 b	0	0	0	0	1.59376	0	0
KAJ8631616	AT3G53510	ABCG20	0	-9.1905	-7.37209	0	-9.5225	-7.98317	-8.90004
KAJ8623000	AT3G25620	ABCG21	4.70994	9.04851	4.95646	1.66397	8.64493	0	0
KAJ8649626	AT5G06530	ABCG22	0	0	0	-5.48838	1.57254	0	0
KAJ8621171	AT5G19410	ABCG23	0	-7.99965	-5.61686	0	-6.79041	0	-5.14971
KAJ8648185	AT5G60740 a	ABCG28 a	0	0	-6.27894	0	0	0	0
KAJ8642963	AT5G60740 b	ABCG28 b	0	0	0	0	-1.81508	0	0
KAJ8629153	AT4G27420 a	ABCG9 a	0	7.02041	0	0	5.12904	7.37771	7.46359
KAJ8629154	AT4G27420 b	ABCG9 b	0	-5.59182	-6.51253	0	-5.04945	0	-5.18563
KAJ8615780	AT1G65410	ABCI13	0	0	0	0	4.06768	0	0
KAJ8617405	AT1G32500	ABCI7	0	0	0	4.09627	0	0	0
KAJ8620272	AT4G04770	ABCI8	0	0	0	2.38354	0	0	0
KAJ8636569	AT4G02980	ABP1	0	1.91806	0	0	0	0	0
KAJ8647381	AT1G59750	ARF1	0	-1.66959	0	0	-1.82038	0	0
KAJ8651150	AT4G30080	ARF16	0	-1.55381	0	0	-2.80294	-3.86194	-4.50955
KAJ8616939	AT1G77850 a	ARF17 a	0	0	0	0	4.04378	-3.21649	0
KAJ8615325	AT1G77850 b	ARF17 b	0	0	0	0	0	0	-1.52622
KAJ8641075	AT1G19220 a	ARF19 a	0	0	0	0	2.19063	2.33114	3.06532
KAJ8628837	AT1G19220 b	ARF19 b	0	0	-2.39876	0	0	0	0
KAJ8644245	AT5G62000	ARF2	0	-1.53981	0	0	0	0	0
KAJ8626112	AT2G33860 a	ARF3 a	0	0	0	0	-1.62102	-1.679	0
KAJ8616405	AT2G33860 b	ARF3 b	0	0	0	0	-2.15052	-2.83484	0
KAJ8631531	AT1G19850	ARF5	0	0	0	0	2.40513	2.43625	2.5783
KAJ8641200	AT1G30330 a	ARF6 a	0	2.63303	0	0	0	0	0
KAJ8642156	AT1G30330 b	ARF6 b	0	-1.66937	0	-1.50656	-3.32795	-3.67076	-2.96484
KAJ8650444	AT1G30330 c	ARF6 c	0	0	0	0	5.87768	0	0
KAJ8620039	AT1G30330 d	ARF6 d	0	0	0	0	2.27956	0	0
KAJ8617233	AT1G30330 e	ARF6 e	0	0	0	0	0	3.30771	0
KAJ8618464	AT5G37020	ARF8	0	0	0	0	0	-1.943	0
KAJ8616362	AT4G23980	ARF9	0	0	-1.64383	5.7521	-1.61433	0	-1.72856
KAJ8630620	AT2G14960 a	GH3.1 a	0	2.24311	0	0	4.74358	3.94991	4.30857
KAJ8638395	AT2G14960 b	GH3.1 b	0	0	0	0	3.66653	2.55891	3.59381
KAJ8638396	AT2G14960 c	GH3.1 c	0	0	0	0	0	1.9184	3.67008
KAJ8638394	AT2G14960 d	GH3.1 d	0	0	0	0	0	-2.35857	0
KAJ8638392	AT2G14960 e	GH3.1 e	0	0	0	0	0	0	4.50273
KAJ8629131	AT4G03400	GH3.10	0	0	0	0	-2.05764	-1.97888	-2.79679
KAJ8621615	AT2G46370 a	GH3.11 a	0	-3.3621	-2.04627	1.93306	-3.30776	0	0
KAJ8649436	AT2G46370 b	GH3.11 b	0	0	0	0	0	1.64835	1.77958
KAJ8617824	AT5G54510	GH3.6	0	0	0	0	0	6.43329	0
KAJ8633193	AT2G33310	IAA13	0	0	0	0	4.34282	4.68614	4.46653
KAJ8650415	AT3G04730 a	IAA16 a	0	4.5167	3.32835	0	6.54262	5.23767	5.43282
KAJ8627107	AT3G04730 b	IAA16 b	3.6833	3.55526	2.30553	0	2.61279	2.00324	2.14877
KAJ8640598	AT3G15540	IAA19	0	0	0	0	6.04544	0	0
KAJ8635049	AT5G25890	IAA28 a	0	0	3.10315	0	7.06092	0	6.23697
KAJ8625294	AT5G25890 a	IAA28 b	4.25939	3.6028	2.39759	0	0	3.49355	4.09589
KAJ8634471	AT5G25890 b	IAA28 c	2.85788	0	0	0	0	0	0
KAJ8623566	AT3G62100	IAA30	0	0	3.52569	0	0	0	3.25632
KAJ8631016	AT2G01200	IAA32	0	4.7262	5.22809	0	9.27086	5.95191	4.5946
KAJ8650418	AT5G43700 a	IAA4 a	0	-2.08719	0	0	-1.92674	0	0
KAJ8627108	AT5G43700 b	IAA4 b	0	0	0	0	6.51106	6.31014	6.39602
KAJ8632766	AT5G43700 c	IAA4 c	0	0	-1.71749	0	0	0	0
KAJ8636106	AT4G05530	IBR1	0	0	0	0	2.1503	0	0
KAJ8646558	AT4G14430	IBR10	0	0	0	0	2.64633	1.89472	2.14758
KAJ8624697	AT2G21050 a	LAX2 a	0	2.21653	2.15526	0	7.01928	5.06059	7.55477
KAJ8631580	AT2G21050 b	LAX2 b	0	0	0	0	6.52979	4.24852	3.61039
KAJ8646387	AT1G73590 a	PIN1 a	0	1.68675	0	-3.05378	2.24176	0	0
KAJ8637294	AT1G73590 b	PIN1 b	0	0	0	0	3.55455	0	0
KAJ8648666	AT1G73590 c	PIN1 c	0	0	0	0	2.87031	2.13123	1.76108
KAJ8646699	AT1G73590 d	PIN1 d	0	0	0	0	1.97819	3.48468	6.07179
KAJ8648652	AT1G73590 e	PIN1 e	0	0	0	0	0	2.6539	0
KAJ8634538	AT5G57090 a	PIN2 a	0	0	-6.14337	0	-5.1428	0	-5.41757
KAJ8641109	AT5G57090 b	PIN2 b	0	0	0	0	0	0	6.52178
KAJ8646145	AT2G01420 a	PIN4 a	0	5.98357	7.98232	-2.86793	0	7.1524	0
KAJ8623018	AT2G01420 b	PIN4 b	0	2.58998	3.72447	1.65849	0	0	2.4051
KAJ8625501	AT1G77110	PIN6	0	0	0	0	8.16697	5.74172	10.0563
KAJ8642243	AT2G21220	SAUR12	0	6.39493	0	0	6.95315	4.92627	0
KAJ8650233	AT2G46690	SAUR32	0	4.42877	3.6525	-6.02738	0	0	0
KAJ8650051	AT2G45210 a	SAUR36 a	-5.88673	0	-1.89816	0	0	-2.42866	-2.26098
KAJ8626562	AT2G45210 b	SAUR36 b	0	0	0	0	4.01143	4.19252	0
KAJ8621262	AT3G43120	SAUR39	0	0	2.98089	2.06365	0	0	0
KAJ8625544	AT2G28085 a	SAUR42 a	0	1.75616	2.00445	0	2.78709	2.03851	3.71165
KAJ8623658	AT2G28085 b	SAUR42 b	0	0	0	0	6.07358	5.87266	5.95854
KAJ8631535	AT4G34760	SAUR50	0	0	2.07214	0	3.89839	1.9183	4.20754
KAJ8634490	AT1G75580	SAUR51	0	0	0	0	4.86251	0	0
KAJ8647936	AT1G75590 a	SAUR52 a	0	0	2.5497	0	7.34643	9.6255	9.71138
KAJ8631533	AT1G75590 b	SAUR52 b	0	0	0	0	3.98867	0	0
KAJ8624846	AT1G76190	SAUR56	0	0	0	0	2.25731	3.17512	0
KAJ8616910	AT5G20810	SAUR70	0	0	0	0	2.86576	3.27233	3.60167
KAJ8631286	AT1G56150	SAUR71	0	0	0	0	0	-1.53048	0
KAJ8618059	AT3G12830	SAUR72	0	0	0	3.77333	7.21717	0	0
KAJ8631312	AT3G12955	SAUR74	0	0	0	0	0	0	4.95787
KAJ8621263	AT5G20820 a	SAUR76 a	0	0	0	0	4.7113	3.73391	4.87917
KAJ8648300	AT5G20820 b	SAUR76 b	0	0	0	0	0	0	3.80199
KAJ8623089	AT4G24670	TAR2	0	0	0	0	0	2.63124	2.25655
KAJ8623132	AT1G48910 a	YUC10 a	0	0	0	0	2.67046	5.35192	4.89858
KAJ8623133	AT1G48910 b	YUC10 b	0	0	0	0	-2.3074	-3.538	-3.80078
KAJ8650443	AT1G04610	YUC3	0	-1.74814	0	0	5.85963	5.9702	5.73662
KAJ8637688	AT5G11320	YUC4	0	0	0	0	5.76604	3.73811	3.31404

## Sheet: ck
Pa	At	Gene	2 cm	3 cm	4 cm	5 cm	7 cm	8 cm	9 cm
KAJ8624735	AT2G17820	AHK1	0	2.93449	0	0	3.92037	4.35616	3.66056
KAJ8621481	AT5G35750	AHK2	0	0	0	0	1.9591	2.36447	1.72169
KAJ8617193	AT5G10720 a	AHK5 a	0	0	0	0	2.53126	2.57867	1.69934
KAJ8634683	AT5G10720 b	AHK5 b	0	0	0	0	-1.92848	0	0
KAJ8631143	AT3G16857 a	ARR1 a	0	4.82444	0	0	6.77161	8.43204	8.51793
KAJ8623299	AT3G16857 b	ARR1 b	0	0	0	0	1.87448	3.52599	0
KAJ8631145	AT4G31920	ARR10	0	0	0	0	4.39433	4.19341	4.27929
KAJ8641938	AT1G67710 a	ARR11 a	0	5.50911	0	0	5.10553	0	0
KAJ8639542	AT1G67710 b	ARR11 b	1.97919	2.44685	1.98194	0	2.25301	2.24673	0
KAJ8631146	AT1G67710 c	ARR11 c	0	0	0	0	4.1438	4.83246	5.88014
KAJ8617492	AT2G25180	ARR12	0	0	0	4.03739	0	0	0
KAJ8646251	AT3G56380 a	ARR17 a	0	0	0	0	4.59639	0	0
KAJ8625575	AT3G56380 b	ARR17 b	0	0	0	0	2.41679	0	0
KAJ8641936	AT4G16110 a	ARR2 a	0	6.02156	0	0	7.44372	7.2428	7.32868
KAJ8646794	AT4G16110 b	ARR2 b	0	0	0	-3.42638	0	0	0
KAJ8637649	AT3G04280	ARR22	0	3.99738	0	0	6.97813	7.739	7.82489
KAJ8640568	AT5G26594 a	ARR24 a	0	5.34069	0	0	6.72331	6.52239	5.64647
KAJ8619948	AT5G26594 b	ARR24 b	0	5.25918	2.7001	2.48674	9.47071	12.1244	12.2103
KAJ8619947	AT5G26594 c	ARR24 c	0	3.94666	0	0	8.5831	8.38218	8.46806
KAJ8625353	AT1G59940	ARR3	0	0	1.73333	0	2.60037	0	0
KAJ8625516	AT3G57040 a	ARR9 a	4.18959	0	0	0	0	5.35214	2.33873
KAJ8647260	AT3G57040 b	ARR9 b	0	0	0	0	6.85461	9.83238	9.91826
KAJ8644860	AT3G57040 c	ARR9 c	0	0	0	0	0	0	25.4264
KAJ8646239	AT3G57040 d	ARR9 d	0	0	0	0	0	0	1.68218
KAJ8649159	AT3G57040 e	ARR9 e	0	0	0	-5.31389	-2.80234	-4.03684	-3.83226
KAJ8640967	AT4G26150	CGA1	0	0	0	0	5.51716	0	0
KAJ8636327	AT2G47430	CKI1	0	0	0	0	0	2.05233	3.07303
KAJ8629397	AT2G41510 a	CKX1 a	0	0	0	0	5.50945	5.44817	6.97917
KAJ8647259	AT2G41510 b	CKX1 b	0	0	-2.77408	-3.76247	5.41973	5.97853	10.1549
KAJ8618489	AT2G41510 c	CKX1 c	0	0	0	0	3.28844	0	0
KAJ8625577	AT2G41510 d	CKX1 d	0	0	-2.82411	0	0	0	0
KAJ8640957	AT1G75450 a	CKX5 a	0	0	0	0	5.0037	0	0
KAJ8637852	AT1G75450 b	CKX5 b	0	0	0	0	4.75321	7.76255	7.82225
KAJ8643950	AT1G75450 c	CKX5 c	0	0	0	0	-3.92157	-3.86742	-1.7657
KAJ8649465	AT4G23750	CRF2	0	0	2.36923	-5.42934	4.97915	7.11012	5.27559
KAJ8616255	AT4G27950 a	CRF4 a	0	0	3.03135	6.02774	3.30001	2.62783	3.95116
KAJ8647814	AT4G27950 b	CRF4 b	0	0	0	-4.24278	0	0	0
KAJ8648872	AT1G70330 a	ENT1 a	0	0	0	0	-2.02557	0	0
KAJ8644323	AT1G70330 b	ENT1 b	0	0	0	0	0	3.34363	-2.7705
KAJ8644322	AT1G70330 c	ENT1 c	0	0	0	0	0	0	5.4883
KAJ8641662	AT1G68460 a	IPT1 a	0	2.50862	0	0	2.04962	0	0
KAJ8622874	AT1G68460 b	IPT1 b	0	0	0	0	-3.10929	-3.60798	-3.47182
KAJ8622644	AT3G63110 a	IPT3 a	0	4.77875	6.26796	1.74037	0	0	7.8805
KAJ8619623	AT3G63110 b	IPT3 b	0	0	0	0	-6.6352	-7.2479	-7.79964
KAJ8648764	AT1G28230	PUP1	0	0	0	0	2.1251	2.87095	2.86325
KAJ8632015	AT1G44750	PUP11	0	0	0	0	5.83635	4.01013	3.73222
KAJ8619079	AT1G28220 a	PUP3 a	0	0	-3.32584	3.01867	-6.14495	-6.41284	-6.72072
KAJ8619081	AT1G28220 b	PUP3 b	0	0	-2.56003	3.01821	0	-2.53777	-2.5123
KAJ8625051	AT1G28220 c	PUP3 c	0	0	0	0	-4.54026	0	0
KAJ8617446	AT2G24220	PUP5	0	0	0	0	1.92418	0	0
KAJ8621193	AT5G38450	CYP735A1	0	0	0	0	0	0	5.09051
KAJ8651169	AT5G03300	ADK2	0	3.39266	1.76671	-17.5856	4.43771	3.57825	3.58457

## Sheet: TF
Pa	At		2 cm	3 cm	4 cm	5 cm	7 cm	8 cm	9 cm
KAJ8626730	AT4G18960 a	AG a	3.8008	5.98112	5.14517	0	5.39167	5.08663	4.34185
KAJ8616595	AT4G18960 b	AG b	0	5.29646	3.91262	5.35695	4.13557	5.62751	5.34642
KAJ8618672	AT4G09960 a	AGL11 a	5.85128	5.96321	5.78164	3.28543	4.57337	6.80127	5.90362
KAJ8625318	AT4G09960 b	AGL11 b	4.25009	8.10655	4.91964	0	5.05966	8.33436	5.67958
KAJ8637356	AT5G15800	AGL2	0	5.70217	0	0	8.39667	4.92553	3.18983
KAJ8628690	AT2G22540 a	AGL22 a	0	6.33428	0	0	5.9307	5.72978	5.81566
KAJ8636243	AT2G22540 b	AGL22 b	0	0	0	0	6.91733	6.16034	0
KAJ8641990	AT5G23260	AGL32	0	7.24632	5.81408	0	5.6042	11.0095	10.1336
KAJ8626356	AT2G45650 a	AGL6 a	3.9333	0	0	0	0	0	0
KAJ8650364	AT2G45650 b	AGL6 b	0	0	0	-6.18713	0	0	0
KAJ8626788	AT2G24840	AGL61	0	0	0	0	-6.24431	-4.89473	-5.42423
KAJ8625854	AT1G18750	AGL65	0	0	0	0	-1.78373	-2.07115	-2.00306
KAJ8643770	AT1G69120	AGL7	0	7.7617	0	0	0	0	0
KAJ8646079	AT1G24260 a	AGL9 a	0	6.84966	6.13827	0	6.03241	5.0059	4.12262
KAJ8648919	AT1G24260 b	AGL9 b	0	5.86794	4.54842	0	5.66068	5.49253	5.11989
KAJ8642221	AT3G54340	AP3	0	0	3.00832	0	0	3.49072	0
KAJ8625148	AT3G19184 a	AP2/B3-like a	0	2.64629	0	0	5.31396	7.57755	3.31545
KAJ8645654	AT4G33280 b	AP2/B3-like b	0	1.80728	0	0	0	1.9621	2.93842
KAJ8625140	AT5G42700 c	AP2/B3-like c	0	3.73985	0	0	7.79119	-2.75217	0
KAJ8625149	AT5G42700 d	AP2/B3-like d	0	2.61751	0	0	0	0	0
KAJ8628742	AT3G19184 e	AP2/B3-like e	0	2.5118	0	0	4.23024	4.74139	2.46148
KAJ8645651	AT4G33280 f	AP2/B3-like f	0	0	0	0	0	0	3.07254
KAJ8634742	AT1G16060	ARIA	0	0	0	0	0	0	3.0495
KAJ8618982	AT1G28370	ERF11	0	0	0	0	0	0	4.54209
KAJ8647128	AT1G78080 a	ERF59 a	-2.92758	0	0	-3.6849	5.01704	2.65324	0
KAJ8619188	AT1G78080 b	ERF59 b	0	0	0	0	1.97385	2.54382	1.98558
KAJ8625725	AT1G78080 c	ERF59 c	0	0	0	0	0	0	2.09497
KAJ8627826	AT5G44210	ERF9	3.60977	0	0	0	0	0	0
KAJ8650816	AT5G19790 a	RAP2.11 a	0	2.06223	0	0	0	0	0
KAJ8645122	AT5G19790 b	RAP2.11 b	0	0	0	0	0	-5.09849	-5.49771
KAJ8636979	AT5G13330	RAP2.6	0	0	0	0	-2.85677	-3.87886	-3.37909
KAJ8625416	AT1G01720	NAC002	4.20405	0	0	0	0	0	0
KAJ8616398	AT1G28470	NAC010	0	0	0	0	0	4.15796	2.9465
KAJ8627341	AT1G56010 a	NAC022 a	3.66867	4.73878	6.18482	0	6.48946	0	4.48282
KAJ8642128	AT1G56010 b	NAC022 b	0	-1.5562	-2.356	-1.50107	0	0	-1.86949
KAJ8642115	AT1G56010 c	NAC022 c	0	-2.5899	-2.35438	0	0	-3.71927	-3.16171
KAJ8631354	AT1G56010 d	NAC022 d	0	0	0	0	3.32506	0	4.88264
KAJ8618414	AT1G65910	NAC028	0	7.48851	5.93188	3.51219	0	0	0
KAJ8636959	AT1G77450 a	NAC032 a	0	0	0	0	0	1.6375	0
KAJ8635111	AT1G77450 b	NAC032 b	0	0	0	0	0	0	6.02716
KAJ8647361	AT2G02450 a	NAC035 a	0	0	3.32502	-3.82193	5.49906	0	7.23709
KAJ8618762	AT2G02450 b	NAC035 b	0	0	0	0	0	0	-2.22818
KAJ8625696	AT2G17040 a	NAC036 a	0	0	0	0	6.11956	0	0
KAJ8629270	AT2G17040 b	NAC036 b	0	0	0	0	5.54551	2.6796	0
KAJ8616941	AT2G24430 a	NAC038 a	6.82461	-2.72041	0	0	-4.58074	-2.68196	-4.18709
KAJ8643135	AT2G24430 b	NAC038 b	0	0	0	0	6.87887	6.67796	6.76384
KAJ8634499	AT2G24430 c	NAC038 c	0	0	-4.84494	0	-5.59831	-6.44651	-6.17717
KAJ8631270	AT2G43000	NAC042	0	0	0	0	0	5.8993	5.98518
KAJ8645785	AT3G01600	NAC044	0	0	-2.66647	0	0	4.0393	0
KAJ8646620	AT3G04070 a	NAC047 a	-1.9917	5.98143	0	-3.31234	8.10082	8.51972	7.23785
KAJ8635114	AT3G04070 b	NAC047 b	0	0	0	0	0	0	3.51079
KAJ8647330	AT3G10500	NAC053	0	5.07104	3.00928	0	8.67326	5.66572	3.60074
KAJ8618166	AT3G15510	NAC056	0	0	1.92458	0	0	0	0
KAJ8645736	AT3G18400 a	NAC058 a	0	-2.38155	0	-2.59737	-3.37099	-3.38521	-2.97339
KAJ8630663	AT3G18400 b	NAC058 b	0	-6.0218	0	0	-6.70434	0	0
KAJ8632065	AT4G17980	NAC071	0	-1.99477	0	0	0	0	0
KAJ8629144	AT4G27410	NAC072	3.49733	0	0	0	0	0	0
KAJ8626127	AT4G28500	NAC073	0	-4.29204	-2.72065	0	-7.07292	-4.7035	-5.94088
KAJ8641020	AT4G29230 a	NAC075 a	0	-7.67149	-6.18396	0	-8.71031	-7.33077	-7.54638
KAJ8638623	AT4G29230 b	NAC075 b	0	0	0	0	0	-2.33445	-2.34246
KAJ8646024	AT5G13180 a	NAC083 a	0	3.28098	4.15935	-2.77125	0	0	0
KAJ8634097	AT5G13180 b	NAC083 b	0	0	0	0	1.6593	0	0
KAJ8635116	AT5G18270 a	NAC087 a	2.61099	0	0	0	4.48768	6.31445	5.48646
KAJ8646616	AT5G18270 b	NAC087 b	0	0	0	0	0	1.7342	0
KAJ8630484	AT5G22380 a	NAC090 a	0	0	0	0	6.03397	0	0
KAJ8641556	AT5G22380 b	NAC090 b	0	0	0	0	5.23491	5.03399	0
KAJ8648524	AT5G61430	NAC100	-5.32857	4.04268	0	0	7.79263	7.59172	7.6776
KAJ8618845	AT5G64060	NAC103	0	0	0	0	0	1.62337	0
KAJ8618823	AT5G64530	NAC104	0	0	0	0	4.86156	0	0
KAJ8637304	AT3G18010 a	WOX1 a	0	0	0	0	10.6058	10.4049	10.4908
KAJ8646691	AT3G18010 b	WOX1 b	0	0	0	0	6.60833	0	6.49329
KAJ8635180	AT5G17810	WOX12	0	0	0	0	0	-5.28176	0
KAJ8647199	AT4G35550 a	WOX13 a	0	0	0	0	-3.56442	-2.28583	-1.86898
KAJ8625652	AT4G35550 b	WOX13 b	0	0	0	0	0	2.34348	2.34982
KAJ8636837	AT5G59340 a	WOX2 a	0	0	0	0	6.01133	3.44782	2.46122
KAJ8642340	AT5G59340 b	WOX2 b	0	-4.88533	-5.08863	-1.57267	0	0	0
KAJ8637812	AT1G46480	WOX4	0	0	0	0	0	-5.58224	-5.82587
KAJ8634544	AT4G31550	WRKY11	0	0	-1.63244	0	0	0	0
KAJ8632001	AT2G44745	WRKY12	0	0	0	0	6.16259	0	0
KAJ8642078	AT1G30650	WRKY14	0	-3.41643	-3.25831	0	-2.63887	-2.63	0
KAJ8617031	AT2G24570	WRKY17	0	0	0	0	2.38844	0	2.07807
KAJ8620307	AT5G56270	WRKY2	5.23473	0	0	0	-2.04725	-1.72591	-1.93486
KAJ8615104	AT2G30590	WRKY21	0	0	0	0	3.1566	0	0
KAJ8649577	AT4G01250	WRKY22	0	0	-1.52254	0	0	0	0
KAJ8626822	AT4G18170	WRKY28	3.76157	0	0	0	5.7233	7.1229	9.04591
KAJ8617478	AT4G22070	WRKY31	0	0	0	4.04154	6.62453	8.28397	6.50403
KAJ8647678	AT2G38470 a	WRKY33 a	-4.062	0	0	0	0	0	0
KAJ8650847	AT2G38470 b	WRKY33 b	0	0	0	0	0	0	3.47483
KAJ8650403	AT3G04670	WRKY39	0	0	0	0	2.26735	0	0
KAJ8617444	AT1G13960	WRKY4	0	0	0	4.05586	0	0	0
KAJ8634815	AT1G80840 a	WRKY40 a	2.64632	0	0	0	8.52547	7.36276	8.41043
KAJ8640723	AT1G80840 b	WRKY40 b	0	0	0	0	0	0	7.21512
KAJ8617476	AT1G80840 c	WRKY40 c	0	0	0	0	0	0	6.60413
KAJ8621595	AT4G11070 a	WRKY41 a	4.99935	0	0	0	3.02063	2.43832	0
KAJ8649426	AT4G11070 b	WRKY41 b	0	-3.57113	-3.67887	-5.40523	4.79719	0	0
KAJ8649421	AT4G11070 c	WRKY41 c	0	0	0	0	0	0	3.63601
KAJ8616755	AT4G04450 a	WRKY42 a	6.92395	-3.47974	-3.84403	5.01753	7.29848	7.09756	4.31351
KAJ8620392	AT4G04450 b	WRKY42 b	0	0	0	2.36823	4.44508	6.2561	5.58964
KAJ8623573	AT4G04450 c	WRKY42 c	0	0	0	0	6.12032	5.9194	6.00528
KAJ8649392	AT2G46130	WRKY43	0	-7.80446	0	0	-6.95361	0	0
KAJ8642192	AT2G37260	WRKY44	0	-1.60921	0	-1.52386	-2.02452	-1.78167	-1.77361
KAJ8619390	AT5G49520 a	WRKY48 a	5.46587	0	0	0	-1.99335	0	0
KAJ8623438	AT5G49520 b	WRKY48 b	0	0	0	0	0	1.89673	1.71585
KAJ8643898	AT5G64810	WRKY51	0	2.12417	0	0	5.90021	4.71544	0
KAJ8639027	AT1G62300 a	WRKY6 a	0	0	0	0	4.53698	0	5.48109
KAJ8626887	AT1G62300 b	WRKY6 b	0	0	-2.91804	0	4.25419	0	0
KAJ8641704	AT2G25000	WRKY60	0	0	0	0	2.67843	3.75312	3.59444
KAJ8626655	AT1G29280 a	WRKY65 a	0	0	0	0	4.7052	3.90643	4.47898
KAJ8638921	AT1G29280 b	WRKY65 b	0	0	0	0	0	0	2.23559
KAJ8623376	AT1G29280 c	WRKY65 c	0	-1.63308	0	0	0	-1.72708	0
KAJ8616530	AT1G29280 d	WRKY65 d	0	0	0	0	0	-1.9056	-1.69499
KAJ8619411	AT3G58710	WRKY69	0	0	0	0	0	0	-2.80793
KAJ8640657	AT4G24240 a	WRKY7 a	0	0	0	0	4.45192	0	0
KAJ8640656	AT4G24240 b	WRKY7 b	0	0	-5.28737	0	0	0	0
KAJ8647793	AT3G56400 a	WRKY70 a	0	0	0	0	8.24112	6.94349	0
KAJ8649850	AT3G56400 b	WRKY70 b	-5.83622	0	0	0	2.46967	2.64952	0
KAJ8648910	AT5G13080 a	WRKY75 a	-5.45301	0	0	0	0	0	0
KAJ8646084	AT5G13080 b	WRKY75 b	0	0	0	0	0	0	7.54404
KAJ8625534	AT1G68150	WRKY9	0	-4.90127	-6.47554	0	0	0	0

## Sheet: other
Pa	At	Gene	2 cm	3 cm	4 cm	5 cm	7 cm	8 cm	9 cm
KAJ8623345	AT1G56340 a	CRT1 a	0	0	0	1.57917	0	0	0
KAJ8645111	AT1G56340 b	CRT1 b	0	0	0	0	6.45883	0	0
KAJ8619432	AT1G09210	CRT2	0	4.30489	0	0	6.93176	10.5963	10.6822
KAJ8615892	AT1G08450 a	CRT3 a	0	2.91029	0	0	5.49418	5.32747	4.53512
KAJ8635163	AT1G08450 b	CRT3 b	0	2.79987	0	0	0	0	0
KAJ8636387	AT4G02440 a	F-box family protein a	0	-1.82655	-2.07418	0	0	0	0
KAJ8617270	AT5G49610 b	F-box family protein b	0	0	0	0	2.1518	0	0
KAJ8615805	AT3G18720 c	F-box family protein c	0	0	0	0	0	5.44278	0
KAJ8646302	AT5G07610 d	F-box family protein d	0	0	0	0	0	3.85816	0
KAJ8631277	AT1G49360 e	F-box family protein e	0	0	0	0	0	0	-2.39397
KAJ8642169	AT5G46170 f	F-box family protein f	0	0	0	-1.51237	0	0	0
KAJ8645856	AT1G70590 g	F-box family protein g	0	0	0	-2.63235	0	0	0
KAJ8646340	AT1G08710 h	F-box family protein h	0	0	0	-3.03753	0	0	0
KAJ8633284	AT2G26850 i	F-box family protein i	0	-2.51225	0	0	0	0	0
KAJ8630493	AT2G36090 j	F-box family protein j	0	0	0	0	-4.13512	-2.61252	-3.57057
KAJ8648958	AT2G36090 k	F-box family protein k	0	0	0	0	-4.48065	-2.54478	-3.75485
KAJ8648659	AT2G26850 l	F-box family protein l	0	0	0	0	0	0	-1.68523
KAJ8625218	AT4G22660 m	F-box protein m	0	0	0	0	3.14665	1.78947	1.69638
KAJ8647455	AT4G22660 n	F-box protein n	0	0	0	0	0	1.75777	2.36387
KAJ8641545	AT3G44380 a	LEA a	0	-1.57653	0	0	0	-2.07236	-1.75653
KAJ8622105	AT3G54200 b	LEA b	0	-7.17879	0	0	-7.57277	-5.69516	-6.03689
KAJ8640731	AT2G33690 c	LEA c	0	-3.09253	0	0	-3.27156	-4.28478	-3.71467
KAJ8635279	AT2G27080 d	LEA d	0	0	0	0	1.58406	0	0
KAJ8621578	AT2G46150 e	LEA e	0	0	0	0	3.3037	0	0
KAJ8616839	AT1G52680 f	LEA f	0	0	0	0	3.47849	0	3.14213
KAJ8630534	AT3G44220 g	LEA g	0	0	0	0	-2.8804	-3.11052	-3.06088
KAJ8626214	AT4G01410 h	LEA h	0	0	0	0	-1.88329	-2.58227	-1.52524
KAJ8618914	AT2G01080 i	LEA i	0	0	0	0	0	-1.57307	0
KAJ8621646	AT2G46300 j	LEA j	0	0	0	0	0	0	-2.06177
KAJ8649887	AT3G05975 k	LEA k	0	-5.75741	0	0	-8.85311	-7.75403	-7.79351
KAJ8640987	AT1G17620 l	LEA l	0	0	0	0	0	-1.50637	0
KAJ8632928	AT3G05975 m	LEA m	0	0	0	0	2.4496	0	0
KAJ8638488	AT1G17620 n	LEA n	0	0	0	0	0	-1.95372	0
KAJ8651107	AT2G44060 a	LEA26 a	0	-7.69623	-4.82634	-8.00572	-11.5095	-10.9593	-11.5389
KAJ8640465	AT2G44060 b	LEA26 b	0	0	0	0	0	0	-1.60282
KAJ8631825	AT5G05950	MEE60	0	0	0	0	0	-1.6799	0
KAJ8616106	AT2G02240 a	MEE66 a	0	0	0	6.1074	2.27153	2.48248	0
KAJ8616107	AT2G02240 b	MEE66 b	0	0	0	0	5.01126	0	0
KAJ8618925	AT1G60870	MEE9	0	0	0	0	-2.06905	-1.96434	0
KAJ8621845	AT1G69960	PP2A	0	1.62726	0	0	0	0	0
KAJ8624536	AT2G42500	PP2A-3	0	0	0	0	2.40699	0	0
KAJ8616564	AT1G71830	SERK1	0	5.83369	0	0	0	0	0
KAJ8637297	AT2G25700	SKP1-like 3	0	-3.12026	0	0	0	0	-2.59569
KAJ8648016	AT1G20140	SKP1-like 4	0	1.90884	0	0	5.4142	3.77529	3.59811
KAJ8621483	AT5G48170	SLY2	0	0	0	0	5.82155	9.062	6.71601
KAJ8626601	AT4G19460 a	UDP-Glycosyltransferase superfamily protein a	3.86562	0	0	0	0	0	3.62033
KAJ8637023	AT3G22250 b	UDP-Glycosyltransferase superfamily protein b	0	4.29852	0	0	0	0	2.8075
KAJ8644384	AT5G24750 c	UDP-Glycosyltransferase superfamily protein c	0	0	0	0	0	0	1.57895
KAJ8631824	AT5G59070 d	UDP-Glycosyltransferase superfamily protein d	0	0	0	0	0	0	5.20579
KAJ8642906	AT1G73740 e	UDP-Glycosyltransferase superfamily protein e	0	0	0	0	-2.06716	-1.89413	-2.46566
KAJ8635494	AT2G30150 f	UDP-Glycosyltransferase superfamily protein f	0	3.31852	0	0	0	0	0
KAJ8630433	AT2G16890 g	UDP-Glycosyltransferase superfamily protein g	0	-3.11479	-2.49494	0	-4.94937	0	-3.31768
KAJ8643850	AT3G02100 h	UDP-Glycosyltransferase superfamily protein h	0	0	0	0	3.03417	3.91564	0
KAJ8635487	AT2G30150 i	UDP-Glycosyltransferase superfamily protein i	0	0	-1.69682	0	-2.14223	-2.24368	-2.57385
KAJ8630429	AT2G16890 j	UDP-Glycosyltransferase superfamily protein j	0	0	-6.36943	0	0	-4.47872	0
KAJ8643846	AT3G02100 k	UDP-Glycosyltransferase superfamily protein k	0	0	0	0	2.45461	3.19866	3.34387
KAJ8619968	AT2G16890 l	UDP-Glycosyltransferase superfamily protein l	0	0	0	0	-4.28337	0	0
KAJ8645441	AT3G21780	UGT71B6	0	0	0	0	4.06247	0	0
KAJ8645439	AT1G07250 a	UGT71C4 a	0	0	0	0	2.3735	3.8786	0
KAJ8645456	AT1G07250 b	UGT71C4 b	0	0	0	0	0	2.23912	11.8255
KAJ8645442	AT1G07250 c	UGT71C4 c	0	0	0	0	0	0	4.95479
KAJ8645448	AT1G07240	UGT71C5	0	0	0	0	0	1.60784	3.76509
KAJ8616246	AT4G01070 a	UGT72B1 a	7.39974	0	0	0	0	0	0
KAJ8616242	AT4G01070 b	UGT72B1 b	0	-4.70605	-3.11351	0	0	0	2.32108
KAJ8621603	AT4G01070 c	UGT72B1 c	0	0	-2.49935	1.9418	-2.28716	-2.73131	-2.1669
KAJ8622972	AT4G01070 d	UGT72B1 d	0	0	0	0	-3.87818	-5.07077	-7.94126
KAJ8645449	AT1G01420	UGT72B3	0	0	0	0	0	0	3.11486
KAJ8632027	AT4G34131 a	UGT73B3 a	0	3.73142	0	0	8.42713	8.22621	8.31209
KAJ8632022	AT4G34131 b	UGT73B3 b	0	3.58606	0	0	10.7732	6.94539	6.10402
KAJ8632028	AT4G34131 c	UGT73B3 c	0	0	0	0	9.97698	9.77606	8.00938
KAJ8632026	AT2G15490	UGT73B4	0	-3.75995	-2.86508	0	4.66203	0	0
KAJ8617230	AT2G15480 a	UGT73B5 a	0	0	0	4.34677	0	0	0
KAJ8632023	AT2G15480 b	UGT73B5 b	0	0	0	0	3.14372	2.41185	1.86823
KAJ8632025	AT2G15480 c	UGT73B5 c	0	0	0	0	5.85754	0	0
KAJ8622788	AT3G53150 a	UGT73D1 a	0	0	0	0	4.93706	6.17708	5.51599
KAJ8622789	AT3G53150 b	UGT73D1 b	0	0	0	0	3.56587	3.01318	2.176
KAJ8634358	AT1G05560 a	UGT75B1 a	0	2.78161	0	0	7.63567	7.43475	7.52063
KAJ8634352	AT1G05560 b	UGT75B1 b	0	3.10118	0	0	0	0	0
KAJ8634361	AT1G05560 c	UGT75B1 c	2.85949	0	0	0	3.95294	4.16435	3.83346
KAJ8644119	AT1G05530 a	UGT75B2 a	0	0	0	0	2.80423	2.95904	7.18201
KAJ8644105	AT1G05530 b	UGT75B2 b	0	0	0	0	0	0	2.81133
KAJ8648132	AT3G11340	UGT76B1	0	1.76855	0	0	7.80902	7.6081	7.69398
KAJ8634648	AT5G17050 a	UGT78D2 a	0	4.15117	5.00502	0	0	0	0
KAJ8634637	AT5G17050 b	UGT78D2 b	0	3.05442	0	0	5.08804	5.3525	5.13857
KAJ8634649	AT5G17050 c	UGT78D2 c	2.69999	0	0	0	0	0	0
KAJ8634640	AT5G17050 d	UGT78D2 d	0	0	2.95408	0	0	0	0
KAJ8634638	AT5G17050 e	UGT78D2 e	0	0	0	0	7.73061	2.71078	4.18038
KAJ8634336	AT4G27570	UGT79B3	0	0	0	0	0	0	5.16901
KAJ8616774	AT3G07020 a	UGT80A2 a	0	0	0	4.93946	0	0	0
KAJ8633195	AT3G07020 b	UGT80A2 b	0	0	0	0	0	-2.1251	-2.29786
KAJ8637227	AT1G22400 a	UGT85A1 a	0	6.54259	5.01344	0	7.86251	7.46469	5.52301
KAJ8637226	AT1G22400 b	UGT85A1 b	0	5.84894	5.50552	0	6.26996	4.20999	0
KAJ8632552	AT1G22400 c	UGT85A1 c	0	0	0	0	6.3859	6.18498	6.27086
KAJ8619130	AT1G22400 d	UGT85A1 d	0	-6.63779	-6.35447	0	-10.3843	-8.27084	-9.3105
KAJ8624991	AT1G22360 a	UGT85A2 a	0	0	0	0	6.02912	4.3564	6.20498
KAJ8648061	AT1G22360 b	UGT85A2 b	0	0	0	0	4.63702	0	0
KAJ8624996	AT1G22360 c	UGT85A2 c	0	0	0	0	4.52946	3.19466	3.92667
KAJ8619122	AT1G22360 d	UGT85A2 d	0	0	0	0	0	0	4.41038
KAJ8624990	AT1G22360 e	UGT85A2 e	0	0	0	0	0	0	2.30888
KAJ8623662	AT2G36970	UGT86A1	0	0	0	0	-4.46577	-4.66022	-5.10422
KAJ8635498	AT2G30140 a	UGT87A2 a	0	-1.52721	-2.06799	0	0	0	0
KAJ8635499	AT2G30140 b	UGT87A2 b	0	0	0	0	0	3.32995	0
KAJ8621572	AT3G16520 a	UGT88A1 a	0	0	0	1.95133	0	0	0
KAJ8621573	AT3G16520 b	UGT88A1 b	0	0	0	1.94806	0	1.52253	0
KAJ8621571	AT3G16520 c	UGT88A1 c	5.00153	0	0	0	2.36453	3.37175	2.65006
KAJ8632897	AT5G49690 a	UGT91C1 a	0	3.39787	0	0	7.76577	8.00501	10.5151
KAJ8631081	AT5G49690 b	UGT91C1 b	0	3.15096	0	0	0	0	0
KAJ8635070	AT5G49690 c	UGT91C1 c	0	-2.13857	-2.47276	0	-2.65674	-1.94935	0
KAJ8635071	AT5G49690 d	UGT91C1 d	0	-2.84897	0	0	0	-3.37431	0
KAJ8637519	AT5G49690 e	UGT91C1 e	0	-3.73518	0	0	-2.31753	-3.50696	-4.2319
KAJ8631083	AT5G49690 f	UGT91C1 f	0	0	0	0	-2.94222	-3.48511	-3.40175
KAJ8624164	AT5G49690 g	UGT91C1 g	0	0	0	0	-3.70491	0	-4.53455
